# Supplementary material for: Metagenomic biodiversity assessment within an offshore wind farm
Source: Sci Rep. 2025 May 14;15:16786. doi: 10.1038/s41598-025-01541-x (PMC12078662; doi:10.1038/s41598-025-01541-x)
Supplement: Supplementary file 2 — Supplementary Information 2. [file 41598_2025_1541_MOESM2_ESM.xlsx]

## Sheet: S1. BacteriaArchaea
Supplementary Table S1. The number of reads classified to the respective microbial species per sample pool. Only genera with at least 1000 reads classified are included
Species	S1	S2	S3	S4	S5	S6	S7	S8	S9	S10	S11	S12	S13	S14	S15	S16	S17	S18
Pelagibacter_sp017880265	165480	166116	166054	165972	166268	166087	166299	166268	165770	166567	166330	166630	166165	165876	166165	166268	165872	165568
Pelagibacter_sp905478565	166454	177044	172772	168948	173613	165843	174007	168016	169583	186196	179154	180413	179104	179681	177157	182358	182501	172683
Pelagibacter_ubique	126436	132638	130892	128156	130370	130249	132801	129940	131272	136016	134051	136636	132687	133198	132956	133510	133944	127013
Pelagibacter_sp016778675	92873	95149	95180	94158	94788	93823	95628	94417	94745	96575	96232	97800	94577	94032	94955	96777	96656	94026
Pelagibacter_sp014653385	24210	26513	25938	24981	25721	25318	26722	25310	25609	27747	27163	28105	26062	25941	25948	26810	26663	24255
Pelagibacter_sp902511185	24367	26689	25837	24976	25602	25489	26525	25773	26234	27854	27332	28583	25962	26087	26390	26817	26638	24288
Pelagibacter_sp008638165	141418	148552	147785	144987	149201	151408	150753	149603	152620	153233	153372	155390	154232	154494	153443	149033	146378	134587
Pelagibacter_sp902512765	20513	22526	21932	21038	21497	21121	22498	21439	21679	23608	22898	23928	21877	22029	22172	22849	22736	20548
Pelagibacter_sp003279715	16723	18097	17687	17374	17489	17505	18283	17412	17886	18790	18447	19065	18038	17949	17930	18175	18075	16735
Pelagibacter_sp902558795	19994	22164	21648	20586	21296	21410	22326	21358	21637	23306	22964	23694	21920	21996	22024	22131	22122	19735
Pelagibacter_sp902595745	20979	23573	22589	21794	22027	21817	22901	21823	22489	24511	23721	24494	23310	23002	22841	23528	23783	21324
Pelagibacter_sp003279685	17365	19234	18272	17671	18275	18360	19209	18249	18641	20004	19264	20402	18894	18821	18803	18806	18426	16903
Pelagibacter_sp902560015	19541	21469	21172	20226	20955	20631	21907	20947	21549	23115	22600	23293	21667	21713	21895	21560	21580	19200
Pelagibacter_sp016777545	36186	37288	37327	36490	36930	36702	37447	36820	37247	38156	37834	38468	37397	37135	37395	37546	37902	36539
Pelagibacter_sp902556905	15923	17531	16864	16352	16698	16932	17526	16902	16978	18218	18519	18595	17184	17235	17454	17325	17628	15397
Pelagibacter_sp902514745	11762	13051	12741	12209	12491	12485	12951	12462	12762	13586	13298	13972	13002	12832	12926	12986	13063	11729
Pelagibacter_sp003283905	11536	12680	12350	11978	12164	12181	12823	12153	12397	13643	12969	13702	12567	12814	12645	12839	12770	11748
Pelagibacter_sp902513955	12460	14230	13377	12815	13308	12971	13648	12770	13485	14673	14410	15211	13597	13324	13675	13991	13784	12214
Pelagibacter_sp014653375	36089	41515	39508	36724	34057	32894	38357	34432	33764	41358	37819	41666	31495	32470	32210	41457	42152	33857
Pelagibacter_sp014653365	26435	32127	29899	28097	26416	25377	28955	26309	26515	31163	28660	31317	25190	24983	25208	31646	31380	25505
Pelagibacter_giovannonii	20656	23928	22855	21787	22906	21612	23851	21749	22432	25721	24476	26175	23001	23531	23394	24565	24756	21689
Pelagibacter_sp013204495	8309	9290	8831	8667	8973	8939	9295	8771	9258	10012	9571	10334	9274	9467	9319	9445	9373	8339
Pelagibacter_sp001438335	55855	70014	73036	65610	63799	68571	73282	70568	73478	71584	80028	100507	62681	64032	69916	78550	72893	52294
Pelagibacter_sp014653455	6954	7518	7255	7101	7208	6994	7579	7208	7424	8011	7784	8188	7413	7333	7459	7528	7657	6821
Pelagibacter_sp902591185	5710	6467	6339	6019	6183	6096	6473	6196	6099	6906	6681	7178	6436	6400	6444	6622	6604	5892
Pelagibacter_sp000155895	5905	6812	6582	6085	6263	6356	7003	6344	6470	7339	6900	7344	6544	6418	6472	6941	6725	5889
Pelagibacter_sp002169255	1947	2053	2091	1968	1981	1958	2170	1887	2098	2260	2225	2222	2034	2158	2004	2076	2174	2022
Pelagibacter_sp900177485	15084	17624	17331	16120	17751	18511	18786	18119	19872	20362	20663	23458	21549	21672	20451	18226	17643	13462
Pelagibacter_sp003282975	5132	5880	5604	5303	5466	5487	5641	5237	5534	6063	6136	6256	5595	5527	5586	5936	5984	5366
Pelagibacter_sp902595535	5434	6270	6025	5639	5809	5729	6170	5890	5958	6656	6313	6704	6035	5955	6129	6277	6292	5577
Pelagibacter_ubique_S	7290	8313	7989	7641	7694	7583	8390	7852	7814	8994	8568	9210	8074	8336	8155	8788	8627	7615
Pelagibacter_sp902579105	4317	4931	4691	4497	4684	4644	4922	4620	4716	5262	5086	5494	4881	4888	4890	5004	4929	4363
Pelagibacter_sp902517615	4136	4588	4507	4231	4378	4272	4682	4315	4447	4924	4904	5083	4574	4457	4616	4679	4677	4237
Pelagibacter_sp014653975	4314	4833	4616	4445	4461	4373	4699	4398	4732	5165	4866	5233	4727	4732	4751	5048	5180	4522
Pelagibacter_sp902514755	4753	5242	4915	4770	4913	4791	5312	4770	5001	5408	5507	5558	5058	5256	5094	5245	5288	4531
Pelagibacter_sp014654455	4620	5357	5332	5087	5102	4882	5262	5087	5197	5598	5477	6049	5232	5136	5234	5532	5583	5000
Pelagibacter_sp000299095	3330	3882	3683	3564	3701	3609	3850	3666	3758	4182	4053	4297	3822	3942	3874	3944	3889	3399
Pelagibacter_sp003282895	3837	4509	4228	3921	4177	4052	4450	4090	4162	4682	4606	4857	4193	4277	4396	4361	4501	3893
Pelagibacter_sp902522915	3037	3579	3383	3237	3226	3264	3552	3320	3355	3824	3728	3877	3409	3482	3587	3517	3624	3229
Pelagibacter_sp905618915	4601	5229	5100	4892	5135	4984	5407	5006	5183	5969	5593	5950	5392	5616	5459	5342	5396	4771
Pelagibacter_sp902515485	2810	3261	3028	3080	3080	2993	3351	2982	3147	3418	3325	3540	3105	3152	3128	3317	3211	2760
Pelagibacter_sp905616465	3103	3586	3534	3294	3385	3359	3598	3440	3445	3815	3761	3994	3538	3448	3473	3707	3793	3273
Pelagibacter_sp902560225	2925	3336	3191	3045	3109	3004	3338	3181	3120	3557	3450	3653	3336	3287	3291	3440	3366	3049
Pelagibacter_sp902600855	2660	3029	2912	2792	2847	2810	3009	2830	2904	3195	3104	3269	2965	3010	2966	3054	3086	2746
Pelagibacter_sp902572155	2644	3044	2917	2753	2846	2785	2983	2785	2953	3229	3067	3317	3010	2898	2915	3105	3118	2727
Pelagibacter_sp002457485	2729	3212	3095	2956	3047	2837	3137	3017	3020	3454	3186	3616	3056	3046	3040	3313	3386	2945
Pelagibacter_sp014654245	2380	2675	2718	2493	2582	2556	2698	2533	2690	2967	2803	3062	2757	2746	2632	2839	2810	2385
Pelagibacter_sp905620495	4209	5050	4801	4567	4724	4652	5042	4701	5010	5503	5250	5632	5020	5084	5006	5238	5303	4475
Pelagibacter_sp902625825	2241	2439	2443	2270	2407	2332	2578	2429	2441	2640	2579	2750	2532	2519	2551	2559	2583	2234
Pelagibacter_sp003210015	3025	3342	3289	3159	3259	3088	3423	3350	3424	3711	3571	4053	3431	3311	3395	3676	3543	3197
Pelagibacter_sp902563435	1064	1209	1104	1025	1177	1105	1146	1100	1132	1245	1172	1291	1165	1185	1182	1195	1176	1075
Pelagibacter_sp905618905	4482	4971	4793	4670	4695	4722	5197	4845	4831	5402	5563	5952	5043	4999	5009	5230	5216	4573
Pelagibacter_sp009693705	2527	2894	2814	2627	2771	2671	2859	2743	2762	3195	3085	3252	2790	2856	2915	3031	2999	2651
Pelagibacter_sp014654035	3203	3895	3759	3425	3712	3589	3987	3720	3604	4270	4043	4487	3621	3704	3872	3978	4198	3492
Pelagibacter_sp905616395	5248	6275	5903	5504	5930	5723	6053	5878	6069	6698	6375	7212	6490	6412	6435	6363	6396	5513
Pelagibacter_sp902554765	4126	5009	5037	4416	4941	4709	5107	4805	4716	5364	4820	6122	4830	4635	5036	5470	5693	4409
Pelagibacter_sp902573385	3747	4318	4272	3970	4064	3803	4332	4235	4220	4691	4422	4745	4353	4469	4453	4289	4491	3991
Pelagibacter_sp902555655	3389	3672	3660	3563	3513	3399	3846	3562	3757	4052	3876	4260	3765	3631	3756	3943	4106	3517
Pelagibacter_sp902595795	2554	3069	2884	2720	2958	2855	3025	2749	2878	3263	3160	3446	2950	2844	2958	3059	2981	2537
Pelagibacter_sp002169475	2490	2720	2660	2458	2580	2442	2684	2499	2739	2987	2770	3042	2706	2817	2662	2841	3114	2576
Pelagibacter_sp905618895	3564	3894	3831	3613	3929	3653	3907	3868	3841	4291	4122	4386	3819	3827	3974	4216	4276	3663
Pelagibacter_sp905612435	2977	3770	3569	3281	3433	3319	3709	3328	3633	3862	3671	4221	3537	3582	3572	3841	3965	3313
Pelagibacter_sp902555945	3019	3372	3344	3174	3349	3177	3439	3161	3356	3608	3634	3944	3270	3378	3513	3623	3662	3172
Pelagibacter_sp902609235	2517	2923	2858	2586	2779	2904	2931	2805	3023	3102	3217	3395	2777	2878	2909	2984	3024	2360
Pelagibacter_sp905616435	2298	2653	2608	2506	2571	2557	2728	2517	2623	2906	2772	3038	2657	2667	2689	2727	2760	2424
Pelagibacter_ubique_E	2495	2724	2750	2619	2732	2736	2897	2698	2824	3137	2953	3165	2884	2955	2853	2966	2963	2532
Pelagibacter_sp905612505	2454	2753	2653	2587	2620	2599	2707	2605	2681	3048	2840	3133	2795	2795	2843	2811	2926	2621
Pelagibacter_sp902556265	3420	3784	3746	3596	3725	3564	3986	3812	3782	4178	3981	4381	3928	3756	3851	4233	4207	3511
Pelagibacter_sp902539165	2413	2728	2662	2551	2657	2545	2805	2538	2710	3095	2900	3162	2707	2702	2757	2838	2877	2508
Pelagibacter_sp902573585	3118	3787	3487	3410	3449	3252	3745	3412	3417	4012	3807	4141	3469	3516	3561	3746	3899	3414
Pelagibacter_sp902546145	2616	3086	2973	2850	2943	3065	3167	2849	3023	3439	3225	3467	3080	3187	3125	3087	2966	2706
Pelagibacter_sp905612385	2335	2740	2617	2527	2569	2460	2707	2518	2648	2935	2844	3111	2717	2770	2697	2766	2792	2367
Pelagibacter_sp902578525	2401	2815	2730	2584	2687	2601	2810	2588	2748	3107	2901	3221	2779	2741	2841	2914	3018	2582
Pelagibacter_sp902571235	2387	2831	2744	2612	2645	2635	2882	2717	2754	3156	2974	3253	2854	2875	2827	2895	2952	2477
Pelagibacter_sp902629935	1957	2252	2171	2106	2182	2188	2284	2117	2241	2482	2346	2583	2209	2221	2308	2298	2290	2006
Pelagibacter_sp902603555	2807	3183	3046	2918	3029	2915	3176	2915	3136	3352	3196	3520	3059	3163	3172	3303	3394	2977
Pelagibacter_sp902572005	2229	2548	2543	2357	2470	2379	2623	2461	2522	2748	2628	2881	2517	2528	2593	2732	2687	2426
Pelagibacter_sp902548405	1994	2248	2178	2073	2125	2132	2288	2087	2215	2433	2389	2620	2309	2215	2243	2260	2286	1957
Pelagibacter_sp003278065	2610	3073	2924	2788	2793	2744	3054	2829	2902	3183	3098	3382	2995	2888	2994	3135	3127	2703
Pelagibacter_sp902510495	2834	3310	3224	2995	3106	2947	3280	3060	3324	3544	3359	3686	3128	3257	3284	3505	3575	3087
Pelagibacter_sp902622655	1993	2288	2217	2077	2232	2214	2366	2150	2169	2485	2449	2521	2251	2251	2278	2350	2346	2089
Pelagibacter_sp905612495	3235	3823	3577	3405	3621	3503	3848	3551	3654	4141	4046	4267	3734	3858	3759	3849	3807	3426
Pelagibacter_sp011526385	1919	2172	2173	2007	2057	1991	2201	2059	2161	2317	2272	2393	2182	2168	2164	2306	2246	2024
Pelagibacter_sp902558815	2457	2836	2753	2596	2621	2572	2828	2673	2756	3089	2985	3145	2820	2745	2781	3029	3031	2581
Pelagibacter_sp902628525	1828	2061	1979	1892	1943	2011	2070	1935	2053	2260	2171	2389	1951	2076	2137	2084	2027	1811
Pelagibacter_sp905612525	2690	3104	2989	2861	2996	2833	3120	2864	2921	3440	3275	3553	3099	3072	3094	3248	3217	2910
Pelagibacter_sp902533445	2102	2441	2320	2198	2248	2219	2509	2212	2443	2687	2576	2745	2417	2528	2418	2573	2442	2093
Pelagibacter_sp902592325	2213	2576	2495	2386	2474	2365	2591	2406	2474	2764	2640	2921	2549	2579	2559	2729	2731	2352
Pelagibacter_sp902629575	2035	2372	2337	2153	2215	2205	2339	2198	2267	2553	2445	2641	2322	2296	2361	2387	2455	2090
Pelagibacter_sp902607945	2272	2611	2590	2419	2493	2468	2726	2427	2599	2841	2831	2962	2639	2620	2706	2752	2801	2329
Pelagibacter_sp902622805	2071	2397	2260	2262	2252	2259	2345	2293	2382	2583	2484	2742	2444	2433	2343	2460	2484	2098
Pelagibacter_sp905618805	2405	2844	2748	2495	2680	2683	2871	2644	2710	3126	2958	3179	2893	2885	2778	2953	3133	2683
Pelagibacter_sp902568875	2042	2295	2275	2177	2212	2113	2420	2167	2257	2575	2327	2636	2286	2283	2306	2441	2485	2126
Pelagibacter_sp902518595	1991	2352	2258	2117	2163	2150	2316	2185	2218	2449	2398	2645	2301	2264	2208	2421	2444	2081
Pelagibacter_ubique_Q	2353	2765	2648	2537	2662	2690	2794	2585	2681	2963	2946	3349	2748	2644	2705	2775	2771	2205
Pelagibacter_sp016870175	1785	2038	1989	1866	1882	1911	2026	1876	1955	2159	2151	2281	1960	1994	2045	2039	2108	1804
Pelagibacter_sp902558205	1986	2213	2182	2078	2230	2155	2314	2150	2178	2468	2404	2679	2330	2278	2248	2457	2340	1966
Pelagibacter_sp902596045	2199	2505	2421	2243	2333	2294	2512	2396	2407	2690	2621	2839	2491	2491	2514	2584	2529	2192
Pelagibacter_sp014654165	2208	2624	2498	2386	2468	2388	2577	2424	2403	2780	2685	3015	2474	2551	2591	2899	2836	2405
Pelagibacter_sp902569285	2079	2395	2323	2232	2200	2230	2473	2275	2306	2606	2457	2669	2283	2324	2407	2469	2534	2245
Pelagibacter_sp902520685	2482	2903	2742	2612	2723	2750	2844	2606	2880	3251	3112	3470	2864	2931	2988	2976	3118	2546
Pelagibacter_sp902571375	2071	2335	2301	2121	2292	2174	2423	2182	2364	2521	2451	2670	2334	2354	2312	2462	2511	2152
Pelagibacter_sp902624185	2232	2573	2529	2432	2514	2329	2668	2410	2519	2770	2725	2943	2618	2534	2527	2723	2735	2397
Pelagibacter_sp902578775	2145	2496	2449	2304	2377	2358	2539	2359	2462	2742	2622	2908	2576	2536	2463	2560	2611	2249
Pelagibacter_sp014653625	2240	2537	2423	2230	2427	2302	2479	2330	2442	2721	2609	2971	2464	2512	2446	2730	2607	2365
Pelagibacter_sp902604605	2220	2582	2465	2346	2368	2378	2566	2384	2469	2696	2616	2910	2587	2440	2473	2695	2708	2369
Pelagibacter_sp902604005	1799	2113	2017	1940	1967	1889	2125	1957	2031	2257	2028	2356	2027	2018	2044	2221	2128	1894
Pelagibacter_sp902629585	1876	2171	2155	2038	2049	1986	2197	2085	2124	2367	2294	2458	2228	2176	2128	2291	2369	2004
Pelagibacter_sp902623735	1724	2104	2016	1932	1967	1906	2098	2002	1998	2190	2198	2411	2033	2058	2019	2140	2192	1873
Pelagibacter_sp902627565	2334	2697	2510	2535	2596	2433	2714	2494	2641	2864	2742	2920	2689	2670	2568	2778	2805	2462
Pelagibacter_sp902624075	2029	2386	2297	2189	2219	2125	2415	2216	2285	2551	2441	2652	2338	2363	2327	2450	2468	2229
Pelagibacter_sp902591025	1886	2115	2061	1927	1998	1926	2083	2025	2091	2277	2248	2466	2101	2174	2119	2239	2222	1951
Pelagibacter_sp902559635	2035	2400	2317	2177	2325	2276	2430	2238	2321	2609	2535	2736	2414	2413	2395	2497	2547	2156
Pelagibacter_sp905612375	2233	2492	2349	2222	2290	2190	2456	2284	2450	2747	2542	2784	2467	2500	2398	2574	2586	2309
Pelagibacter_sp902591535	1729	1960	1872	1821	1856	1838	1940	1807	1892	2174	2109	2268	1943	1935	1916	1971	1943	1762
Pelagibacter_sp902569055	2008	2346	2310	2213	2291	2220	2404	2263	2321	2647	2430	2654	2397	2383	2418	2518	2427	2100
Pelagibacter_sp902570055	1585	1721	1664	1614	1616	1551	1678	1598	1719	1843	1799	1792	1764	1669	1631	1813	1802	1686
Pelagibacter_sp902629285	1888	2259	2117	2024	2076	2100	2289	2050	2087	2477	2264	2476	2244	2168	2187	2256	2337	1942
Pelagibacter_sp902579985	2169	2477	2427	2328	2426	2309	2551	2292	2456	2847	2610	2913	2461	2459	2416	2575	2630	2296
Pelagibacter_sp902589455	1770	1989	1926	1945	1923	1868	2061	1901	1885	2138	2088	2298	2002	1983	1977	2045	2031	1700
Pelagibacter_sp902515195	2068	2293	2250	2193	2179	2086	2290	2123	2247	2480	2399	2505	2182	2195	2337	2389	2402	2073
Pelagibacter_sp902628275	1720	1913	1909	1775	1895	1862	1937	1894	1913	2085	2069	2205	1969	1988	1945	1987	2002	1711
Pelagibacter_sp902582385	1904	2161	2104	2000	2124	1949	2216	2065	2093	2320	2238	2477	2099	2148	2180	2288	2235	1959
Pelagibacter_sp902516435	1918	2250	2037	1934	2062	2042	2069	2005	2047	2391	2234	2339	2242	2109	2161	2099	2206	1968
Pelagibacter_sp902594235	1902	2136	2032	2012	2005	1977	2244	2055	2165	2337	2306	2420	2145	2142	2110	2311	2296	1963
Pelagibacter_sp902522895	1681	2022	1958	1835	1945	1838	1916	1880	1881	2161	2114	2243	1849	1932	1948	2058	2152	1775
Pelagibacter_sp902519375	1837	2131	2118	2015	2052	2026	2168	2008	2117	2340	2209	2462	2145	2138	2166	2293	2283	2057
Pelagibacter_sp902627935	1877	2150	2132	1951	2075	2014	2170	2001	2130	2310	2247	2465	2138	2139	2119	2247	2253	1942
Pelagibacter_sp002692475	2294	2758	2426	2412	2418	2369	2575	2341	2645	2824	2656	2838	2560	2522	2863	2868	2866	2223
Pelagibacter_sp902515205	1832	2153	2024	1885	1925	1874	2097	1914	2026	2235	2176	2319	2029	2065	2015	2134	2202	1910
Pelagibacter_sp003213695	2126	2464	2375	2249	2407	2220	2496	2278	2373	2666	2527	2850	2419	2422	2563	2658	2630	2309
Pelagibacter_sp902552705	2254	2569	2395	2197	2300	2373	2544	2345	2322	2706	2486	2840	2401	2598	2524	2741	2785	2163
Pelagibacter_sp902533075	1932	2376	2240	2103	2175	2117	2271	2237	2267	2492	2418	2625	2184	2239	2340	2460	2446	2106
Pelagibacter_sp014653535	1727	1976	1900	1887	1939	1880	2049	1951	1949	2172	2182	2243	2115	2083	1990	2033	2105	1755
Pelagibacter_sp902571925	1694	1869	1843	1799	1864	1789	1914	1803	1845	2043	2027	2164	1924	1922	1885	2037	1997	1812
Pelagibacter_sp902604545	1851	2216	2065	2038	2208	2076	2201	2066	2134	2394	2424	2551	2169	2190	2057	2133	2155	1810
Pelagibacter_sp902628965	1645	1920	1857	1773	1863	1746	2105	1909	1894	2189	2114	2327	1958	2083	2051	1935	1923	1657
Pelagibacter_sp902592285	2059	2440	2316	2178	2327	2254	2390	2304	2332	2663	2540	2793	2428	2509	2407	2516	2607	2132
Pelagibacter_sp902573295	1087	1328	1239	1216	1249	1239	1318	1259	1233	1428	1363	1515	1269	1319	1295	1282	1202	1191
Pelagibacter_ubique_N	2015	2339	2270	2190	2174	2151	2327	2216	2260	2511	2427	2582	2327	2325	2301	2499	2458	2178
Pelagibacter_sp902566365	1904	2233	2101	1981	2091	2020	2242	2092	2099	2308	2294	2551	2236	2152	2157	2301	2289	1999
Pelagibacter_sp905612365	2646	3111	2924	2817	2978	2804	3051	2864	2968	3402	3305	3565	3299	3315	3152	3071	3190	2641
Pelagibacter_sp905612335	2537	2899	2934	2640	2746	2774	2960	2892	2881	3253	3171	3554	3029	3136	2955	3108	3065	2683
Pelagibacter_sp902622955	1229	1371	1312	1257	1308	1271	1348	1314	1363	1473	1383	1516	1346	1357	1392	1401	1462	1197
Pelagibacter_sp014653355	2005	2220	2243	2158	2249	2089	2338	2246	2298	2499	2440	2592	2224	2265	2293	2420	2481	2115
Pelagibacter_sp902606445	1933	2161	2041	1957	2082	1968	2136	2007	2055	2419	2306	2512	2184	2144	2122	2221	2228	1925
Pelagibacter_ubique_D	1686	1883	1819	1769	1727	1941	1935	1862	1935	2126	1935	2249	1941	1969	1928	1938	1979	1695
Pelagibacter_sp902514695	1814	2104	1976	1897	1942	1890	2082	1913	2013	2288	2124	2376	2005	2131	2054	2179	2218	1939
Pelagibacter_ubique_F	1765	2079	1941	1847	1917	1892	2059	1932	2035	2306	2220	2321	2079	2134	2031	2120	2101	1835
Pelagibacter_sp902629215	1740	2030	1948	1828	1859	1846	1986	1936	1969	2180	2062	2232	1919	1965	2005	2100	2109	1799
Pelagibacter_sp905612465	2017	2266	2112	2029	2113	2045	2348	2107	2176	2353	2337	2603	2253	2216	2188	2345	2321	2013
Pelagibacter_sp002170275	1682	1814	1806	1728	1805	1757	1811	1705	1844	2061	1952	2091	1884	1809	1902	2037	2008	1699
Pelagibacter_sp902559565	1839	2230	2071	1981	2021	2047	2194	2138	2138	2404	2332	2375	2119	2229	2150	2240	2230	2054
Pelagibacter_sp902632545	1501	1789	1744	1635	1749	1699	1858	1715	1673	1941	1803	1987	1798	1770	1780	1799	1773	1564
Pelagibacter_sp902555435	1216	1590	1422	1353	1361	1345	1475	1356	1418	1548	1606	1636	1488	1403	1443	1467	1511	1295
Pelagibacter_sp902602105	1689	1965	1827	1732	1772	1722	1902	1798	1807	1995	1934	2168	1799	1780	1840	1923	1981	1736
Pelagibacter_sp003216235	1911	2153	2168	2040	2070	2068	2237	2035	2162	2331	2205	2500	2192	2187	2185	2327	2278	2050
Pelagibacter_sp902623975	1764	2062	2055	1838	1865	1887	2067	1862	1896	2216	2114	2302	1999	2015	1955	2074	2137	1860
Pelagibacter_sp902623075	1500	1740	1646	1548	1652	1571	1782	1644	1692	1901	1824	2022	1825	1718	1711	1795	1790	1484
Pelagibacter_sp902595125	1729	2030	1996	1926	2014	1869	2041	1878	1987	2283	2187	2348	1980	2024	2057	2164	2161	1823
Pelagibacter_sp902509725	1826	2136	1984	1939	2021	1975	2176	2047	2073	2346	2213	2382	2124	2104	2143	2293	2318	1960
Pelagibacter_sp902516465	1421	1634	1592	1468	1584	1561	1719	1516	1572	1815	1726	1876	1665	1685	1693	1695	1710	1563
Pelagibacter_sp902633535	1371	1474	1474	1441	1437	1351	1519	1434	1462	1602	1565	1713	1515	1531	1477	1634	1578	1433
Pelagibacter_sp902559075	1543	1720	1700	1540	1676	1639	1799	1648	1687	1848	1798	1978	1721	1795	1652	1807	1784	1472
Pelagibacter_sp902514665	1438	1634	1705	1521	1600	1545	1756	1555	1817	1909	1779	1870	1747	1810	1725	1823	1722	1526
Pelagibacter_sp902635665	1463	1709	1728	1572	1618	1604	1772	1619	1634	1936	1814	1948	1718	1721	1726	1762	1784	1480
Pelagibacter_sp902577525	1740	2084	1973	1894	1889	1867	2063	1991	2047	2211	2081	2376	2029	2021	2086	2199	2164	1849
Pelagibacter_sp902532565	1667	1963	1849	1739	1839	1809	1936	1772	1903	2083	2024	2223	1927	1923	1902	1990	1989	1695
Pelagibacter_sp902521805	1816	2103	1989	1914	1950	1910	2123	1958	2037	2262	2232	2382	2072	2081	2099	2154	2203	1849
Pelagibacter_sp902569975	1806	2009	1976	1894	2023	1997	2120	2010	1985	2257	2166	2423	2090	2112	2105	2141	2164	1805
Pelagibacter_sp902632515	1431	1654	1586	1483	1542	1461	1677	1516	1503	1732	1663	1831	1581	1559	1631	1721	1666	1436
Pelagibacter_sp902555535	1865	2244	2064	1908	1982	1980	2204	1948	2030	2406	2326	2430	2136	2008	2162	2164	2144	1707
Pelagibacter_sp902522325	2301	2525	2366	2311	2482	2378	2730	2459	2701	2770	2740	2934	2598	2784	2768	2638	2675	2325
Pelagibacter_sp902556065	1270	1451	1396	1333	1387	1338	1479	1378	1397	1635	1624	1660	1468	1498	1516	1450	1524	1262
Pelagibacter_sp902516065	1365	1733	1652	1494	1613	1494	1673	1549	1672	1831	1698	1905	1623	1611	1622	1750	1820	1484
Pelagibacter_sp902613755	1458	1958	1787	1681	1752	1781	2075	1837	1858	2127	2040	2070	2021	2001	2068	1885	1803	1518
Pelagibacter_sp902617715	1664	1923	1888	1775	1788	1815	1935	1889	1886	2106	2004	2158	1900	1941	1973	2060	2062	1755
Pelagibacter_sp902570425	1483	1737	1688	1575	1627	1525	1720	1625	1627	1856	1842	1913	1738	1646	1707	1755	1776	1520
Pelagibacter_sp902616645	1587	1897	1815	1689	1778	1672	1963	1721	1850	2039	1962	2200	1880	1834	1912	1966	1978	1710
Pelagibacter_sp902635545	1701	1987	1921	1821	1851	1811	1979	1868	1908	2179	1975	2296	1885	1916	1968	2105	2108	1753
Pelagibacter_sp902611405	1393	1611	1557	1437	1500	1487	1688	1521	1623	1696	1618	1915	1646	1555	1663	1631	1596	1361
Pelagibacter_sp902516625	1489	1619	1763	1554	1583	1536	1665	1541	1595	1844	1744	1949	1640	1625	1670	1736	1812	1455
Pelagibacter_sp902564245	1551	1805	1753	1696	1761	1728	1843	1716	1769	1951	1932	2114	1784	1781	1804	1970	1944	1655
Pelagibacter_sp902515095	1750	2035	1980	1886	2028	1854	2050	1918	1905	2199	2053	2308	2001	1994	1972	2115	2145	1792
Pelagibacter_sp902624045	1736	1981	1944	1861	1939	1885	2074	1913	1942	2144	2122	2240	1975	1966	2021	2087	2037	1825
Pelagibacter_sp902622795	1208	1342	1392	1312	1296	1402	1464	1240	1366	1631	1467	1572	1416	1290	1296	1476	1342	1190
Pelagibacter_sp902537575	1489	1700	1654	1593	1665	1608	1789	1608	1670	1948	1777	1984	1754	1676	1736	1731	1727	1500
Pelagibacter_sp902595105	1605	1897	1857	1643	1739	1713	1828	1607	1713	1966	1959	2117	1851	1874	1874	1875	1781	1575
Pelagibacter_sp902522115	1153	1355	1273	1206	1258	1262	1362	1271	1320	1455	1368	1515	1365	1302	1337	1369	1350	1166
Pelagibacter_sp902517735	1324	1516	1486	1409	1413	1442	1556	1418	1501	1660	1562	1712	1518	1504	1513	1561	1567	1398
Pelagibacter_sp902623305	1346	1590	1513	1410	1522	1479	1625	1506	1544	1750	1662	1827	1549	1605	1552	1611	1574	1367
Pelagibacter_sp905620465	1914	2214	2065	1888	2033	1935	2221	1967	2120	2309	2176	2309	2117	2108	2161	2265	2245	1951
Pelagibacter_sp902581695	1928	2243	2251	2100	2095	2074	2298	2096	2057	2417	2335	2704	2269	2226	2204	2505	2516	2040
Pelagibacter_sp902617825	1512	1625	1622	1523	1512	1607	1747	1535	1724	1854	1779	1865	1681	1714	1640	1718	1709	1435
Pelagibacter_sp902526115	1240	1402	1376	1274	1305	1287	1371	1313	1301	1523	1436	1519	1344	1360	1374	1432	1482	1203
Pelagibacter_sp003215055	1536	1848	1755	1744	1754	1715	1911	1802	1756	2045	1899	2226	1944	1843	1853	1950	1951	1682
Pelagibacter_sp902573235	1312	1520	1509	1394	1432	1421	1561	1470	1526	1661	1585	1681	1524	1522	1477	1619	1583	1421
Pelagibacter_sp902594915	1679	1953	1942	1868	1850	1842	2018	1852	1926	2151	2032	2225	1960	1995	2038	2112	2171	1783
Pelagibacter_sp902526645	1622	1782	1808	1696	1734	1642	1835	1730	1783	1954	1887	2040	1807	1806	1834	1897	1905	1685
Pelagibacter_sp003282205	1567	1822	1744	1563	1676	1598	1663	1687	1747	1873	1778	1783	1856	1752	1620	1740	1766	1577
Pelagibacter_sp902626725	1386	1607	1619	1483	1501	1513	1613	1496	1564	1772	1698	1824	1652	1614	1628	1678	1758	1533
Pelagibacter_sp014653775	1593	1797	1770	1631	1692	1664	1827	1786	1850	1894	1901	2016	1815	1817	1908	1873	1919	1691
Pelagibacter_sp905616455	1420	1602	1541	1447	1550	1464	1588	1451	1533	1683	1632	1808	1582	1576	1566	1629	1659	1510
Pelagibacter_sp003278165	1450	1709	1621	1632	1497	1623	1832	1486	1476	1668	1769	1830	1776	1759	1690	1691	1660	1474
Pelagibacter_sp902564785	1169	1354	1316	1269	1263	1279	1386	1304	1313	1476	1431	1597	1395	1373	1387	1441	1371	1132
Pelagibacter_sp902526595	1150	1259	1244	1189	1260	1238	1396	1285	1288	1432	1340	1434	1368	1351	1299	1358	1273	1041
Pelagibacter_sp902589725	1228	1519	1415	1335	1372	1344	1460	1334	1388	1661	1548	1650	1480	1438	1419	1538	1495	1271
Pelagibacter_sp902565935	1465	1750	1617	1563	1612	1581	1743	1594	1631	1894	1781	1918	1738	1710	1657	1858	1830	1520
Pelagibacter_sp902627645	1356	1620	1597	1457	1560	1444	1580	1468	1516	1719	1691	1829	1582	1536	1599	1691	1626	1505
Pelagibacter_sp902594825	1476	1775	1701	1605	1686	1625	1734	1661	1590	1917	1819	1947	1718	1697	1726	1805	1849	1586
Pelagibacter_sp902592675	1438	1688	1630	1557	1577	1508	1677	1570	1654	1832	1753	1901	1642	1636	1602	1822	1748	1534
Pelagibacter_sp902571955	1117	1264	1206	1165	1196	1220	1253	1184	1233	1405	1342	1444	1245	1287	1259	1276	1308	1154
Pelagibacter_sp902558835	1028	1182	1105	1101	1154	1097	1226	1092	1140	1324	1227	1314	1153	1152	1138	1172	1153	1018
Pelagibacter_sp902599335	1344	1462	1454	1373	1366	1395	1457	1359	1427	1593	1518	1640	1467	1489	1459	1471	1447	1328
Pelagibacter_sp902628305	1264	1475	1460	1317	1363	1394	1511	1370	1416	1641	1537	1613	1475	1415	1499	1496	1540	1277
Pelagibacter_sp902632315	1568	1892	1941	1732	1819	1776	1930	1770	1876	2067	1991	2080	1794	1919	1872	2037	2028	1725
Pelagibacter_sp902543535	1277	1536	1414	1385	1486	1438	1525	1406	1471	1668	1561	1618	1504	1477	1509	1552	1545	1292
Pelagibacter_sp003212295	1569	1745	1679	1638	1705	1622	1800	1641	1672	1918	1812	2059	1768	1746	1770	1789	1934	1646
Pelagibacter_sp902550805	1460	1676	1575	1495	1553	1495	1684	1487	1630	1829	1752	1888	1651	1615	1602	1704	1788	1495
Pelagibacter_sp902592985	1188	1309	1346	1200	1239	1195	1332	1192	1319	1447	1331	1559	1325	1333	1295	1383	1394	1216
Pelagibacter_sp913045275	1166	1340	1289	1215	1257	1252	1375	1256	1276	1462	1335	1597	1320	1323	1325	1409	1421	1213
Pelagibacter_sp902529645	1178	1347	1300	1210	1286	1260	1393	1249	1295	1438	1383	1528	1344	1349	1419	1369	1381	1199
Pelagibacter_sp902540595	1327	1689	1483	1561	1383	1329	1579	1500	1485	1680	1531	1706	1525	1447	1575	1621	1831	1303
Pelagibacter_sp902522385	1236	1388	1394	1301	1337	1293	1397	1258	1368	1503	1438	1646	1358	1429	1375	1417	1399	1186
Pelagibacter_sp003209915	1405	1576	1505	1434	1454	1431	1527	1435	1556	1631	1588	1688	1563	1500	1565	1574	1551	1418
Pelagibacter_sp902606105	1332	1475	1413	1394	1398	1358	1521	1406	1474	1539	1573	1646	1468	1445	1488	1493	1541	1332
Pelagibacter_sp902583295	1217	1468	1391	1372	1349	1390	1438	1261	1395	1556	1469	1556	1502	1450	1442	1451	1452	1223
Pelagibacter_sp902566705	1021	1208	1143	1107	1110	1161	1152	1106	1125	1314	1245	1313	1171	1177	1174	1237	1248	1052
Pelagibacter_sp003213615	1298	1481	1456	1339	1410	1392	1499	1389	1471	1570	1594	1666	1489	1543	1489	1512	1482	1282
Pelagibacter_sp902629695	1262	1491	1452	1405	1377	1347	1509	1371	1452	1645	1563	1650	1466	1483	1494	1559	1550	1343
Pelagibacter_sp902611145	1230	1410	1316	1291	1358	1321	1433	1303	1374	1478	1454	1573	1397	1414	1391	1479	1471	1333
Pelagibacter_sp902597215	1392	1599	1595	1517	1529	1492	1615	1520	1558	1795	1696	1935	1590	1638	1629	1730	1785	1476
Pelagibacter_sp902604575	1040	1228	1209	1078	1149	1099	1208	1165	1127	1272	1295	1385	1191	1176	1223	1234	1249	1093
Pelagibacter_sp902515175	1114	1236	1213	1112	1147	1113	1227	1140	1142	1319	1252	1398	1211	1198	1196	1265	1307	1143
Pelagibacter_sp902559305	1085	1259	1202	1143	1244	1252	1228	1251	1224	1393	1339	1442	1319	1236	1263	1324	1367	1113
Pelagibacter_sp902604525	1228	1589	1513	1418	1443	1403	1478	1407	1341	1634	1627	1749	1477	1466	1472	1595	1617	1335
Pelagibacter_sp902571425	1212	1452	1317	1262	1307	1299	1368	1324	1292	1509	1519	1604	1533	1401	1606	1439	1548	1305
Pelagibacter_sp902630945	1452	1655	1628	1587	1570	1505	1727	1561	1594	1772	1781	1913	1579	1614	1614	1739	1783	1579
Pelagibacter_sp902593445	1156	1373	1278	1235	1296	1224	1334	1243	1346	1428	1452	1571	1341	1347	1333	1411	1453	1188
Pelagibacter_sp003216255	1088	1264	1185	1217	1221	1177	1291	1203	1265	1370	1345	1420	1304	1286	1233	1370	1356	1140
Pelagibacter_sp902540275	1190	1352	1304	1243	1268	1301	1336	1288	1330	1527	1415	1526	1409	1326	1363	1383	1488	1198
Pelagibacter_sp902569405	1100	1292	1214	1117	1190	1139	1274	1241	1266	1425	1306	1474	1306	1284	1239	1344	1303	1128
Pelagibacter_sp003212415	1262	1411	1485	1341	1352	1341	1492	1378	1363	1593	1568	1655	1484	1441	1427	1535	1635	1322
Pelagibacter_sp902599995	1139	1294	1248	1188	1237	1164	1343	1192	1239	1388	1374	1460	1271	1265	1268	1292	1337	1158
Pelagibacter_sp902580135	1098	1296	1217	1167	1232	1162	1230	1218	1220	1387	1292	1423	1261	1262	1229	1306	1375	1143
Pelagibacter_sp902561095	1062	1271	1167	1149	1185	1118	1275	1203	1223	1390	1334	1427	1197	1207	1258	1296	1315	1168
Pelagibacter_sp902604355	1216	1422	1397	1258	1397	1333	1386	1345	1396	1531	1442	1568	1417	1393	1446	1439	1510	1279
Pelagibacter_sp902595885	1049	1260	1145	1135	1106	1128	1225	1098	1174	1254	1264	1308	1221	1179	1169	1249	1244	1090
Pelagibacter_sp014653985	1104	1363	1252	1203	1229	1173	1264	1218	1253	1382	1340	1395	1271	1266	1267	1326	1319	1059
Pelagibacter_sp902579215	1172	1304	1339	1174	1308	1215	1368	1283	1296	1468	1413	1557	1334	1334	1360	1368	1427	1182
Pelagibacter_sp902603625	1168	1303	1321	1217	1296	1264	1351	1264	1325	1482	1417	1564	1344	1307	1330	1369	1399	1214
Pelagibacter_sp902594245	1238	1355	1332	1248	1373	1276	1380	1320	1293	1461	1455	1553	1343	1337	1378	1386	1420	1257
Pelagibacter_sp902518185	1126	1358	1342	1217	1240	1225	1398	1243	1289	1439	1397	1580	1384	1326	1336	1425	1414	1233
Pelagibacter_sp902631135	1256	1487	1441	1336	1403	1352	1542	1366	1421	1590	1525	1622	1510	1481	1455	1472	1563	1314
Pelagibacter_sp902560805	1205	1348	1322	1229	1375	1301	1416	1268	1308	1511	1505	1586	1358	1404	1397	1427	1371	1234
Pelagibacter_sp902514605	1171	1378	1235	1230	1210	1182	1310	1241	1293	1423	1355	1489	1271	1259	1310	1417	1391	1210
Pelagibacter_ubique_G	1320	1496	1517	1352	1415	1359	1517	1403	1390	1619	1544	1663	1501	1460	1528	1556	1591	1327
Pelagibacter_sp902588965	1098	1375	1301	1213	1206	1154	1336	1229	1230	1432	1394	1518	1249	1341	1329	1402	1391	1191
Pelagibacter_sp902601235	1308	1535	1469	1365	1428	1353	1470	1432	1473	1617	1500	1638	1409	1458	1484	1572	1605	1392
Pelagibacter_sp902613855	1156	1403	1339	1279	1289	1301	1332	1296	1361	1496	1426	1565	1388	1371	1353	1373	1412	1219
Pelagibacter_sp902589345	1197	1315	1281	1243	1243	1289	1362	1293	1318	1522	1426	1536	1396	1328	1362	1402	1417	1228
Pelagibacter_sp902571915	1094	1438	1278	1340	1195	1449	1359	1267	1200	1472	1400	1692	1480	1295	1364	1427	1649	1245
Pelagibacter_sp902588855	1048	1320	1227	1096	1149	1140	1172	1138	1197	1345	1300	1354	1230	1238	1205	1243	1223	1054
Pelagibacter_sp902595285	1247	1440	1368	1246	1360	1344	1478	1382	1354	1572	1454	1646	1368	1436	1411	1474	1474	1209
Pelagibacter_sp902598825	1616	2011	2074	1989	1787	1719	1897	1909	1928	2253	2042	2352	1807	1860	1898	2362	2382	1840
Pelagibacter_sp902523615	1236	1441	1381	1326	1334	1308	1437	1332	1399	1535	1503	1650	1356	1376	1405	1506	1508	1269
Pelagibacter_sp902604175	1008	1168	1091	1082	1128	1042	1198	1092	1120	1252	1183	1292	1159	1152	1172	1203	1156	1045
Pelagibacter_sp902634455	1151	1294	1208	1138	1293	1226	1330	1194	1226	1433	1294	1432	1302	1257	1326	1364	1332	1194
Pelagibacter_sp902515185	1091	1266	1221	1198	1172	1175	1286	1229	1257	1363	1328	1400	1304	1273	1212	1350	1397	1124
Pelagibacter_sp902518835	1086	1291	1218	1156	1293	1122	1298	1217	1165	1387	1306	1425	1249	1198	1212	1274	1321	1180
Pelagibacter_sp902552985	1084	1218	1168	1154	1158	1091	1231	1127	1189	1373	1312	1411	1195	1173	1247	1280	1274	1104
Pelagibacter_sp902608305	1022	1167	1147	1047	1153	1085	1183	1107	1174	1292	1225	1360	1198	1201	1199	1223	1287	1101
Pelagibacter_sp014654265	1102	1280	1280	1164	1197	1163	1225	1168	1189	1391	1297	1493	1201	1178	1334	1435	1347	1221
Pelagibacter_sp902592935	1171	1283	1264	1163	1218	1206	1292	1211	1231	1394	1361	1398	1278	1239	1298	1314	1296	1110
Pelagibacter_sp902568975	1051	1178	1157	1081	1094	1095	1176	1095	1137	1299	1216	1274	1162	1163	1206	1200	1216	1084
Pelagibacter_sp902566785	1044	1216	1123	1086	1131	1117	1191	1077	1160	1316	1273	1414	1183	1154	1178	1256	1263	1089
Pelagibacter_sp007833635	1151	1352	1401	1264	1232	1228	1413	1266	1316	1524	1347	1539	1372	1378	1326	1381	1294	1210
Pelagibacter_sp902583345	1024	1219	1120	1103	1116	1047	1227	1113	1092	1259	1260	1344	1196	1167	1112	1245	1257	1041
Pelagibacter_sp902590915	1024	1206	1056	0	1048	0	1149	1088	1063	1254	1246	1305	1116	1081	1053	1193	1160	1057
Pelagibacter_sp902573705	1084	1233	1140	1167	1136	1119	1242	1206	1205	1328	1326	1482	1288	1282	1153	1330	1367	1174
Pelagibacter_sp014654065	1109	1271	1177	1161	1184	1107	1232	1214	1207	1415	1320	1436	1221	1255	1214	1305	1358	1087
Pelagibacter_sp902570715	1220	1313	1342	1312	1286	1322	1377	1212	1295	1389	1415	1494	1326	1388	1363	1482	1434	1182
Pelagibacter_sp902525565	1188	1351	1271	1232	1216	1203	1351	1192	1286	1377	1350	1455	1315	1295	1374	1325	1340	1147
Pelagibacter_sp902560855	1069	1218	1184	1131	1201	1102	1208	1128	1197	1352	1310	1417	1228	1204	1198	1267	1270	1121
Pelagibacter_sp902516425	1148	1394	1332	1209	1270	1235	1370	1209	1342	1629	1374	1688	1248	1329	1337	1450	1408	1125
Pelagibacter_sp902597425	1070	1260	1268	1149	1211	1150	1274	1157	1215	1360	1310	1387	1232	1227	1280	1346	1302	1139
Pelagibacter_sp902568235	1218	1454	1366	1264	1330	1288	1460	1317	1390	1505	1457	1549	1377	1369	1434	1422	1456	1322
Pelagibacter_sp003282825	1368	1763	1704	1603	1590	1642	1796	1600	1681	1778	1814	1973	1620	1701	1741	1844	1873	1607
Pelagibacter_sp902553845	1069	1233	1265	1139	1199	1148	1306	1178	1206	1371	1316	1459	1231	1245	1305	1336	1342	1174
Pelagibacter_sp902516345	1025	1209	1156	1088	1140	1176	1253	1113	1168	1368	1275	1337	1129	1127	1219	1221	1334	1081
Pelagibacter_sp014653605	1003	1303	1230	1104	1204	1163	1247	1182	1194	1335	1252	1428	1173	1185	1266	1348	1257	0
Pelagibacter_sp902574695	1071	1308	1285	1092	1154	1097	1282	1221	1214	1366	1299	1450	1221	1271	1280	1374	1356	1111
Pelagibacter_sp902569615	1053	1151	1139	1038	1102	1101	1189	1094	1134	1284	1211	1306	1131	1168	1174	1241	1252	1020
Pelagibacter_sp902625715	1107	1344	1363	1134	1250	1235	1338	1173	1144	1409	1307	1447	1198	1241	1311	1402	1431	1485
Pelagibacter_sp902559395	1029	1398	1292	1205	1266	1261	1241	1142	1217	1499	1309	1436	1295	1353	1304	1247	1266	1050
Pelagibacter_sp902590535	1147	1391	1241	1013	1187	1221	1284	1186	1327	1344	1322	1530	1282	1293	1403	1420	1437	1064
Pelagibacter_sp902557155	1189	1618	1183	1198	1495	1353	1706	1325	1391	1618	1801	1640	1271	1328	1460	1677	1443	1276
Pelagibacter_A_sp003213555	10804	12157	12095	11361	12388	11811	12727	11870	12758	13666	13045	13775	13126	13240	12729	13106	13338	11498
Pelagibacter_A_sp016777595	20990	23111	22911	21611	22252	20150	22992	21384	22048	24993	23802	25229	22386	22636	22712	25237	24910	22095
Pelagibacter_A_sp002169755	3008	3399	3294	3133	3316	3195	3355	3201	3320	3658	3570	3620	3458	3576	3480	3564	3595	3289
Pelagibacter_A_sp014653835	10825	11865	11750	10848	11989	10714	12214	11492	11388	13306	12138	13498	12051	12260	12092	12688	12979	11693
Pelagibacter_A_ubique_B	6770	7885	7591	7273	7514	6734	7829	7335	7530	8770	8141	8845	8001	7851	7789	8487	8814	7435
Pelagibacter_A_sp002457475	4856	5379	5203	4862	5242	4696	5423	4936	5024	5793	5406	5803	5249	5197	5263	5732	6009	5040
Pelagibacter_A_sp902591415	5135	5909	5462	5335	5647	5059	5935	5442	5500	6349	5941	6649	5749	5618	5684	6574	6528	5518
Pelagibacter_A_sp003283025	4569	5323	5056	4713	4606	4510	5172	4728	4861	5914	5369	5870	5136	5251	4999	5501	5867	4785
Pelagibacter_A_sp902615715	7828	8657	8500	8139	8452	8019	8718	8263	8436	9201	8888	9301	8620	8742	8598	9287	9111	8365
Pelagibacter_A_sp902572345	5890	6844	6538	6256	6588	6001	6873	6371	6524	7696	7166	7666	6862	6680	6792	7504	7655	6659
Pelagibacter_A_sp902623395	4354	5144	4916	4726	4759	4550	5427	4707	4861	5752	5314	5875	5003	4960	5061	5711	5854	4917
Pelagibacter_A_sp902609855	4916	5671	5373	5180	5364	4972	5642	5338	5286	6453	6028	6414	5554	5556	5408	6380	6475	5417
Pelagibacter_A_sp902598125	4558	5392	5069	4840	5097	4536	5363	4861	4972	5859	5588	5926	5227	5248	5244	5853	6002	5104
Pelagibacter_A_sp902536305	3551	4239	4037	3871	4014	3659	4188	3822	3941	4612	4400	4862	4202	4133	4087	4657	4760	4002
Pelagibacter_A_sp003284275	5135	6414	6178	5643	6066	5182	6289	5781	5514	6946	6290	7241	6319	5920	6183	6660	7146	5837
Pelagibacter_A_sp902631535	4412	5213	4819	4537	4705	4457	5243	4661	4760	5763	5328	5888	4971	5150	5146	5600	5839	4812
Pelagibacter_A_sp902595625	4117	4732	4613	4307	4457	4217	4706	4290	4507	5298	4754	5418	4668	4633	4660	5199	5455	4579
Pelagibacter_A_sp902601705	4528	5471	5224	4774	5101	4589	5310	4782	4981	6039	5626	6190	5311	5150	5238	6044	6246	5147
Pelagibacter_A_sp902538445	3749	4297	4136	4000	4088	3799	4327	4074	4124	4754	4474	4792	4204	4192	4337	4686	4783	4104
Pelagibacter_A_sp902625125	3542	4201	3928	3742	3881	3613	4165	3841	3838	4707	4332	4809	4228	4222	4167	4574	4697	4086
Pelagibacter_A_sp902615435	3661	4303	4103	3902	4079	3760	4151	3989	3966	4668	4398	4791	4122	4160	4079	4611	4846	4076
Pelagibacter_A_sp902626045	3173	3648	3496	3282	3468	3145	3596	3275	3493	4070	3799	4033	3628	3614	3559	3884	4131	3529
Pelagibacter_A_sp902537845	3408	4007	3975	3777	3929	3650	4065	3825	3862	4565	4209	4776	4126	4073	4019	4574	4645	3859
Pelagibacter_A_sp902594835	3528	4105	3837	3660	3881	3465	3976	3794	3946	4645	4159	4392	3976	4091	3986	4413	4589	3987
Pelagibacter_A_sp902557785	3490	3971	3806	3684	3674	3472	4057	3741	3733	4383	4069	4417	3982	3939	3844	4533	4455	3749
Pelagibacter_A_sp902630925	3147	3627	3571	3291	3441	3200	3643	3352	3505	4027	3800	4168	3699	3522	3592	3989	3993	3517
Pelagibacter_A_sp902613915	3057	3739	3443	3328	3397	3136	3589	3287	3397	4088	3775	4110	3587	3584	3466	4030	4139	3561
Pelagibacter_A_sp902590625	3732	4526	4355	3885	4288	3931	4415	4124	4341	5184	4588	4968	4410	4538	4506	5134	4987	4264
Pelagibacter_A_sp014653545	2745	3245	3064	2992	3011	2850	3218	2965	3079	3509	3352	3653	3112	3030	3119	3444	3655	3063
Pelagibacter_A_sp902575095	3368	4060	3742	3653	3810	3465	4015	3765	3735	4482	4136	4588	3974	3945	3939	4306	4570	3753
Pelagibacter_A_sp902633595	2343	2741	2586	2517	2599	2355	2736	2525	2637	3044	2865	3069	2771	2705	2683	2979	3001	2583
Pelagibacter_A_sp003281795	2710	3189	2965	2823	2946	2697	3208	2973	2887	3397	3219	3582	3009	3039	3059	3346	3498	2972
Pelagibacter_A_sp002170125	2359	2536	2579	2369	2512	2333	2737	2605	2554	2953	2705	3008	2676	2596	2688	2798	2905	2538
Pelagibacter_A_sp902596205	2497	2988	2957	2737	2884	2749	2976	2737	2812	3420	3097	3390	2895	2928	2927	3173	3361	2789
Pelagibacter_A_sp902590465	2833	3354	3227	3015	3169	2892	3422	3005	3158	3670	3405	3892	3357	3263	3378	3702	3761	3184
Pelagibacter_A_sp902590285	2596	3084	2950	2777	2836	2638	3096	2837	2890	3320	3220	3454	3048	3012	2989	3335	3425	2829
Pelagibacter_A_sp003282965	2914	3461	3272	3055	3308	2934	3397	3081	3143	3622	3579	3903	3321	3310	3299	3846	3844	3191
Pelagibacter_A_sp014654415	2275	2779	2596	2466	2502	2311	2665	2458	2435	2953	2635	3156	2661	2557	2592	2928	3059	2529
Pelagibacter_A_sp902561585	2355	2670	2701	2534	2515	2332	2790	2517	2499	3034	2850	3107	2634	2625	2620	3075	3018	2569
Pelagibacter_A_sp902545945	2488	2858	2768	2674	2721	2531	2809	2663	2773	3223	3020	3306	2805	2831	2784	3221	3289	2773
Pelagibacter_A_sp902542795	3305	3684	3602	3342	3512	3381	3704	3322	3573	4132	3866	4094	3680	3647	3727	3974	4189	3475
Pelagibacter_A_sp003282835	2334	2722	2755	2478	2523	2434	2772	2467	2689	3048	2973	3190	2607	2685	2704	3045	3243	2727
Pelagibacter_A_sp902523095	1970	2394	2280	2133	2228	2088	2299	2115	2131	2578	2478	2631	2268	2267	2274	2513	2592	2224
Pelagibacter_A_sp902542165	2149	2577	2460	2263	2478	2101	2591	2309	2339	2838	2706	2900	2487	2387	2484	2795	2863	2390
Pelagibacter_A_sp902604055	2517	2998	2966	2749	2785	2384	2707	2701	2647	3190	2931	3311	2832	2652	2856	3292	3234	2610
Pelagibacter_A_sp902589705	2117	2417	2288	2234	2344	2126	2475	2278	2277	2705	2494	2799	2442	2301	2301	2728	2751	2237
Pelagibacter_A_sp902620585	1987	2351	2231	2203	2250	2030	2302	2153	2176	2499	2421	2608	2278	2269	2233	2593	2640	2226
Pelagibacter_A_sp902603945	1999	2392	2313	2152	2287	1980	2362	2185	2192	2623	2436	2677	2300	2242	2346	2569	2720	2290
Pelagibacter_A_sp902605035	2058	2445	2354	2219	2238	2071	2373	2249	2277	2758	2506	2855	2363	2351	2353	2730	2740	2293
Pelagibacter_A_sp902522955	1850	2191	2127	1957	2003	1879	2136	1977	2060	2461	2270	2564	2188	2076	2107	2396	2440	2013
Pelagibacter_A_sp902632445	1822	2156	2102	1994	2041	1899	2165	1987	2064	2442	2271	2556	2192	2123	2144	2430	2491	2032
Pelagibacter_A_sp902624195	1998	2378	2268	2093	2273	2002	2225	2199	2199	2581	2469	2597	2338	2304	2259	2528	2636	2287
Pelagibacter_A_sp902590845	2025	2369	2274	2228	2166	2070	2310	2116	2135	2649	2535	2800	2228	2249	2330	2586	2690	2230
Pelagibacter_A_sp902536205	2683	3590	3267	2911	3302	2852	3491	3194	3261	3832	3444	3945	3366	3448	3395	3774	3942	3211
Pelagibacter_A_sp902535255	2065	2814	2482	2113	2439	2333	2668	2293	2259	2935	2566	3004	2682	2622	2311	2678	2859	2360
Pelagibacter_A_sp002704145	1788	2122	2063	1920	2034	1826	2128	1920	2002	2335	2239	2470	2055	2078	2120	2307	2402	1950
Pelagibacter_A_sp003278125	1888	2352	2283	1989	2077	1938	2331	2026	2095	2542	2330	2519	2325	2176	2151	2546	2551	2232
Pelagibacter_A_sp902574045	1870	2090	2037	1970	1949	1817	2102	1955	1989	2303	2148	2396	2107	2049	2043	2280	2392	2067
Pelagibacter_A_sp902556855	1766	2076	1929	1881	1904	1709	2071	1905	1911	2263	2083	2415	2039	1954	2008	2201	2339	1896
Pelagibacter_A_sp014653815	1894	2174	2164	2071	2152	1942	2225	2064	2101	2483	2363	2558	2154	2151	2211	2431	2553	2121
Pelagibacter_A_sp902517535	2103	2460	2411	2269	2384	2172	2472	2233	2290	2835	2589	2861	2452	2405	2411	2753	2834	2351
Pelagibacter_A_sp902536385	1803	2144	2133	1991	2008	1911	2158	1958	2050	2436	2266	2526	2135	2088	2143	2375	2471	2127
Pelagibacter_A_sp902612235	1891	2196	2090	1938	2030	1866	2213	1982	2059	2432	2267	2485	2161	2170	2145	2302	2410	2036
Pelagibacter_A_sp002169935	2269	2699	2626	2419	2471	2318	2665	2513	2583	2976	2691	2938	2579	2463	2590	2755	2764	2271
Pelagibacter_A_sp902619675	1664	1954	1860	1771	1858	1679	1922	1755	1823	2204	2035	2277	1870	1866	1890	2132	2211	1790
Pelagibacter_A_sp902593905	1669	1962	1803	1785	1823	1714	1949	1749	1811	2124	2006	2192	1968	1914	1887	2086	2145	1848
Pelagibacter_A_sp902582875	1689	1998	1883	1761	1845	1687	1995	1793	1818	2185	2057	2225	1938	1914	1930	2104	2200	1809
Pelagibacter_A_sp902532595	1488	1790	1672	1627	1716	1541	1727	1565	1664	1893	1770	1949	1712	1687	1688	1911	1930	1691
Pelagibacter_A_sp902572605	1641	2001	1860	1715	1858	1665	1922	1751	1779	2126	2017	2274	1869	1866	1888	2090	2135	1820
Pelagibacter_A_sp902625945	1795	2102	1990	1840	1958	1793	2127	1870	1898	2321	2177	2374	2101	2036	2074	2225	2333	1991
Pelagibacter_A_sp902598595	1494	1693	1683	1596	1669	1507	1677	1592	1648	1883	1838	1992	1679	1675	1686	1903	2005	1649
Pelagibacter_A_sp902552345	1696	2018	1867	1788	1878	1705	2003	1822	1784	2236	2060	2246	1961	1960	1913	2187	2175	1848
Pelagibacter_A_sp902626185	1554	1914	1710	1680	1761	1597	1826	1702	1703	2054	1928	2108	1780	1828	1794	2025	2061	1728
Pelagibacter_A_sp902580565	1729	1987	1923	1801	1899	1766	1958	1780	1865	2222	2030	2306	1947	1914	1938	2167	2209	1860
Pelagibacter_A_sp902569785	1594	1882	1839	1736	1776	1666	1936	1718	1783	2089	1968	2204	1841	1834	1875	2064	2109	1826
Pelagibacter_A_sp902619495	1628	1942	1842	1653	1817	1597	1934	1777	1782	2115	1965	2200	1843	1881	1836	2102	2126	1788
Pelagibacter_A_sp902579115	1620	1905	1837	1751	1796	1622	1924	1770	1746	2050	2025	2206	1873	1848	1806	2093	2141	1767
Pelagibacter_A_sp902583585	1653	1960	1863	1710	1762	1661	1879	1716	1772	2087	1997	2148	1884	1836	1913	2044	2170	1781
Pelagibacter_A_sp902617025	1654	1890	1853	1723	1847	1657	1906	1790	1729	2085	1977	2224	1865	1897	1857	2212	2246	1767
Pelagibacter_A_sp902589305	1497	1787	1721	1622	1699	1519	1730	1626	1709	1956	1932	2115	1752	1750	1731	1980	2008	1635
Pelagibacter_A_sp902619835	1663	1979	1817	1674	1748	1623	1883	1709	1731	2087	1929	2110	1895	1838	1834	2089	2159	1841
Pelagibacter_A_sp902555185	1590	1860	1779	1616	1701	1625	1863	1665	1741	2061	1913	2043	1817	1786	1841	1982	2058	1772
Pelagibacter_A_sp902573905	1614	1940	1845	1669	1811	1627	1903	1771	1644	2115	2043	2187	1878	1906	1750	1975	2145	1824
Pelagibacter_A_sp902582165	1560	1900	1801	1641	1732	1563	1804	1628	1740	1994	1868	2072	1839	1755	1824	2002	2067	1735
Pelagibacter_A_sp902523185	1668	1959	1847	1757	1890	1672	1929	1724	1860	2160	2034	2202	1900	1927	1896	2099	2240	1903
Pelagibacter_A_sp902616145	1575	1808	1764	1619	1727	1511	1779	1605	1688	1973	1844	2048	1698	1731	1672	2015	2016	1658
Pelagibacter_A_sp902566675	1342	1554	1344	1337	1361	1335	1489	1440	1418	1756	1540	1775	1512	1510	1440	1716	1760	1464
Pelagibacter_A_sp902589155	1454	1652	1551	1549	1564	1431	1688	1562	1604	2003	1736	1927	1698	1692	1631	1925	1875	1641
Pelagibacter_A_sp902557775	1474	1778	1727	1620	1679	1574	1714	1634	1615	2023	1822	2014	1764	1660	1675	1950	2033	1738
Pelagibacter_A_sp902595375	1310	1555	1503	1443	1495	1333	1592	1464	1499	1691	1593	1748	1482	1476	1515	1674	1720	1431
Pelagibacter_A_sp902557935	1388	1651	1531	1462	1545	1424	1654	1465	1540	1790	1744	1847	1616	1577	1610	1835	1839	1571
Pelagibacter_A_sp902598735	1419	1746	1683	1556	1609	1433	1732	1556	1591	1856	1749	1969	1658	1694	1608	1869	1946	1577
Pelagibacter_A_sp902601545	1451	1766	1715	1499	1594	1413	1694	1591	1701	2061	1824	1986	1659	1599	1660	1937	1868	1626
Pelagibacter_A_sp902598315	1489	1779	1690	1546	1670	1514	1706	1602	1671	1922	1749	1980	1715	1666	1652	1891	1954	1615
Pelagibacter_A_sp902554785	1636	1839	1737	1676	1788	1653	1826	1556	1748	1961	1882	2012	1808	1776	1767	1949	2008	1744
Pelagibacter_A_sp902566945	1331	1534	1499	1382	1498	1363	1576	1474	1397	1783	1637	1800	1595	1544	1515	1726	1737	1449
Pelagibacter_A_sp902551865	1414	1624	1518	1490	1501	1436	1581	1459	1538	1795	1693	1858	1605	1530	1526	1797	1844	1490
Pelagibacter_A_sp902524945	1581	1905	1844	1719	1837	1636	1992	1765	1745	2124	1980	2226	1878	1864	1865	2144	2135	1860
Pelagibacter_A_sp902569735	1243	1514	1480	1330	1393	1338	1446	1346	1406	1655	1595	1718	1457	1489	1452	1643	1665	1430
Pelagibacter_A_sp902536085	1220	1428	1344	1268	1305	1255	1422	1342	1319	1554	1489	1673	1329	1406	1401	1584	1600	1370
Pelagibacter_A_sp902592655	1326	1523	1503	1386	1498	1389	1562	1401	1417	1706	1581	1733	1536	1500	1489	1690	1780	1481
Pelagibacter_A_sp902630915	1010	1213	1119	1105	1130	1002	1184	1093	1081	1318	1217	1341	1191	1171	1223	1317	1333	1095
Pelagibacter_A_sp902569465	1202	1454	1415	1284	1356	1237	1442	1322	1370	1601	1465	1647	1431	1453	1456	1608	1596	1378
Pelagibacter_A_sp902624885	1180	1391	1503	1330	1310	1168	1552	1335	1261	1492	1462	1655	1403	1337	1311	1616	1682	1318
Pelagibacter_A_sp902578315	1175	1374	1318	1258	1317	1201	1359	1262	1284	1538	1405	1555	1400	1356	1326	1499	1576	1348
Pelagibacter_A_sp902585045	1233	1411	1379	1279	1324	1289	1475	1300	1338	1593	1553	1654	1403	1409	1397	1593	1614	1390
Pelagibacter_A_sp902547825	1164	1303	1268	1200	1300	1170	1385	1200	1192	1461	1418	1540	1293	1266	1281	1435	1522	1309
Pelagibacter_A_sp902587515	1381	1694	1590	1504	1524	1434	1646	1534	1536	1879	1660	1892	1568	1626	1586	1846	1865	1601
Pelagibacter_A_sp902597175	1060	1230	1217	1121	1224	1083	1196	1137	1120	1366	1260	1464	1221	1253	1211	1348	1403	1155
Pelagibacter_A_sp902543665	1048	1233	1149	1088	1181	1061	1188	1120	1150	1369	1228	1394	1220	1221	1237	1337	1406	1175
Pelagibacter_A_sp902624495	1019	1194	1101	1021	1082	1040	1171	1071	1075	1243	1198	1336	1144	1114	1134	1301	1278	1077
Pelagibacter_A_sp902590505	1063	1229	1187	1124	1194	1071	1235	1101	1151	1363	1325	1433	1263	1151	1212	1312	1460	1166
Pelagibacter_A_sp902628815	1132	1376	1367	1272	1279	1192	1377	1262	1311	1541	1454	1524	1360	1360	1395	1481	1559	1336
Pelagibacter_A_ubique_A	1071	1225	1208	1066	1178	1057	1193	1152	1228	1279	1316	1411	1222	1190	1277	1366	1390	1123
Pelagibacter_A_sp902573985	1036	1253	1214	1114	1191	1087	1257	1170	1192	1348	1361	1477	1217	1174	1302	1371	1397	1181
Pelagibacter_A_sp902635795	1159	1347	1289	1229	1217	1164	1317	1181	1226	1454	1411	1531	1270	1270	1278	1438	1524	1286
Pelagibacter_A_sp902590755	1205	1315	1303	1310	1269	1190	1427	1339	1297	1572	1511	1587	1409	1423	1444	1612	1633	1346
Pelagibacter_A_sp902618555	1022	1252	1141	1105	1170	1015	1201	1178	1093	1306	1275	1404	1186	1191	1183	1348	1392	1156
Pelagibacter_A_sp902613545	1029	1235	1145	1100	1085	1060	1183	1064	1092	1315	1268	1366	1200	1178	1172	1279	1325	1110
GCA-2689925_sp002689925	8715	9593	9096	8447	9004	8772	8890	8826	8993	10003	9248	9993	9144	9120	9154	9511	9560	8469
IMCC9063_sp008638205	59823	78171	74053	66953	82019	85342	86663	80769	91879	95271	99813	113641	101489	100283	103343	78578	72563	52687
IMCC9063_sp000195085	11359	15385	14112	12371	15202	14772	16273	15111	16741	18318	18530	21938	18043	18332	18859	15167	14445	9282
IMCC9063_sp000750175	1352	1278	1424	1469	1314	1100	1163	1031	1358	1188	1030	1089	1282	1207	1179	1471	1487	1239
IMCC9063_sp008638015	1590	2718	2614	2463	2552	2717	2919	3322	3233	2465	4070	5974	1929	2033	2252	3048	2598	1704
SYDM01_sp016777565	23343	25261	24467	23850	23953	23331	25104	23873	24062	26290	25145	26281	24886	24464	24731	25775	26104	24536
SYDM01_sp008638125	4772	7158	7913	7531	7935	7875	9486	8561	9853	8612	10892	19125	6219	6203	8948	9158	8522	5326
SYDM01_sp905616445	1098	1323	1288	1221	1222	1117	1313	1166	1211	1445	1298	1489	1307	1308	1275	1395	1429	1197
GCA-2704625_sp902573425	1151	1349	1221	1192	1289	1186	1313	1315	1286	1443	1415	1461	1315	1323	1388	1374	1414	1283
MED727_sp902604065	1278	1551	1455	1345	1438	1374	1486	1399	1403	1700	1591	1705	1458	1515	1528	1629	1630	1396
MED727_sp902596745	1114	1271	1289	1204	1177	1091	1265	1205	1243	1444	1381	1393	1263	1250	1221	1427	1438	1243
MED727_sp902582155	1029	1243	1181	1150	1183	1072	1205	1100	1155	1370	1291	1412	1221	1183	1193	1342	1377	1201
MED727_sp902574035	1023	1103	1055	1007	1069	0	1095	1043	1064	1258	1158	1337	1106	1106	1100	1210	1322	1052
HIMB114_sp008638005	1358	1414	1445	1378	1351	1332	1476	1328	1394	1798	1562	1893	2426	2488	2034	1314	1361	1310
HIMB114_sp002684895	1623	1840	1763	1688	1811	1535	1814	1651	1702	2010	1918	2022	1811	1768	1720	1918	2012	1734
MED-G40_sp902567685	1382	1615	1516	1504	1553	1433	1578	1513	1568	1760	1737	1818	1640	1695	1543	1796	1863	1534
MED-G40_sp003213115	1182	1298	1259	1230	1210	1168	1316	1177	1200	1403	1292	1533	1272	1245	1284	1406	1450	1241
MED-G40_sp002457515	1056	1258	1227	1146	1213	1148	1214	1168	1198	1387	1314	1485	1216	1263	1288	1408	1442	1193
CACNRH01_sp002692325	1095	1279	1194	1155	1264	1098	1263	1202	1228	1490	1294	1464	1235	1254	1208	1400	1405	1145
TMED165_sp002171035	1338	1651	1601	1554	1554	1431	1611	1556	1570	1755	1650	1750	1606	1672	1595	1730	1779	1536
CACHRU01_sp902582345	1225	1419	1372	1286	1280	1226	1431	1313	1391	1581	1472	1606	1398	1384	1418	1592	1541	1335
CACHRU01_sp902581775	1205	1440	1440	1287	1355	1262	1421	1344	1399	1599	1512	1661	1424	1410	1428	1623	1635	1386
CACKZT01_sp902604695	1768	2010	1976	1869	1889	1781	1981	1858	1914	2178	2001	2238	1964	1896	2001	2185	2252	1954
MED-G107_sp004213155	1479	1682	1597	1567	1529	1496	1682	1548	1555	1782	1702	1812	1624	1634	1647	1719	1722	1491
CACCCN01_sp016777745	34393	38279	37087	35766	37105	35105	38396	37169	37853	38854	39057	41406	38628	38829	38959	39118	39540	36407
LGRT01_sp001642945	734803	752819	726438	728659	739257	731666	741523	730289	741096	747610	747917	743422	745637	743698	746934	750445	757239	741331
LGRT01_sp016778765	254569	293043	265734	245259	320525	278964	320433	290878	305084	355099	339994	336431	337083	331866	329187	328140	346515	299453
Planktomarina_temperata	448046	495870	462769	435138	481115	430408	495643	472405	488960	517987	507102	511314	485910	497296	486990	516268	517099	433514
Planktomarina_sp022425445	95843	115804	94700	84363	112534	85394	112905	102210	114905	135541	123008	120053	128666	130962	122518	120325	125071	89098
Planktomarina_sp002683685	47090	56683	44820	40074	47784	37003	48721	44354	45755	58213	54170	50436	48533	50096	48149	51045	52195	36051
Planktomarina_sp017856985	36454	38682	36473	34307	36976	34586	37582	36164	37648	40061	39894	39441	38783	39345	38824	39102	39363	33284
Planktomarina_sp905181815	26126	31567	25434	23069	28952	23198	28816	26852	29663	33811	32084	30295	31964	32530	30880	31098	31726	22447
Planktomarina_sp016780825	17543	20878	18212	15777	19821	15693	19452	18670	19682	22367	21705	21416	20869	21225	20180	21623	21773	16049
Planktomarina_sp905182535	1393	1904	1720	1456	1557	1458	1800	1813	1684	2068	1868	1975	1951	1630	1940	2150	2119	1872
Planktomarina_sp905182195	3477	3598	3391	3389	3646	3660	4054	3604	3960	4092	3907	3757	3915	3923	4157	3667	3748	3584
Planktomarina_sp913047725	1013	1106	1150	0	1078	0	1074	0	0	1233	1178	1059	0	1129	0	1263	1373	1223
Amylibacter_sp900197625	401681	459504	365179	331440	274893	191655	276412	265105	233449	326084	279220	335834	180101	175297	201622	383751	415552	346111
Amylibacter_sp003447515	37579	41622	38901	34588	35179	30806	38051	34987	36177	42556	38509	40504	34323	36146	34229	43078	48343	39957
Amylibacter_sp000153745	10115	12123	8852	7734	5060	2968	4842	5106	3750	5686	4808	7195	2700	2416	2988	9268	11369	9065
Amylibacter_sp905182285	1902	2087	1512	1391	1250	0	1252	1271	1028	1531	1235	1621	0	0	0	1403	1950	1586
MED-G52_sp002682975	145955	155919	153429	149329	148530	142199	154486	152024	155007	155713	155470	159003	151335	155542	155688	157884	157324	143175
MED-G52_sp002711145	98664	108510	104561	100206	99759	95259	105681	101747	105207	108868	106806	108888	103237	107340	105956	107717	106732	91746
MED-G52_sp003332035	27493	36779	29286	26245	19604	16797	26687	22495	20741	25132	22499	22128	11880	13425	15269	27423	29306	20110
MED-G52_sp001627925	1951	2178	2147	2018	2118	1792	2177	2049	2144	2350	2188	2259	2101	2177	2207	2211	2299	2025
MED-G52_sp902635985	2534	2733	2780	2636	2634	2537	2859	2589	2844	2815	2820	2787	2669	2826	2771	2837	2760	2366
MED-G52_sp902631295	2533	2968	2743	2528	2548	2389	2784	2768	2638	3126	2775	2707	2669	2849	2802	2883	2847	2333
MED-G52_sp902602765	2512	2697	2689	2549	2462	2470	2658	2517	2648	2731	2788	2743	2604	2677	2527	2755	2930	2381
MED-G52_sp902554885	2137	2482	2226	2165	2219	1997	2236	2175	2158	2328	2414	2489	2258	2287	2359	2501	2344	1957
MED-G52_sp002457055	1256	1520	1395	1320	1345	1247	1443	1374	1451	1489	1540	1564	1385	1469	1434	1439	1538	1225
MED-G52_sp902606585	1189	1383	1286	1313	0	0	1082	0	1082	1281	1263	1118	0	0	1160	1410	1362	1017
CPC320_sp002684375	519866	579326	554172	513719	532360	460275	583469	507487	537841	645340	585225	611634	557501	545409	541000	664145	692524	635151
CPC320_sp002336405	10076	11469	10850	10047	10452	8175	11187	9602	10365	12878	11203	11987	10613	10638	10279	13997	14921	13248
GCA-2697345_sp002697345	84485	105550	102691	91309	55475	44910	73557	65985	64554	64590	61754	79695	40647	39023	49036	117865	130088	103554
GCA-2697345_sp913041145	9642	11891	12142	10801	5774	4314	7251	7591	7019	6688	6352	9324	3867	3928	5230	13979	15619	11966
GCA-2697345_sp905181985	1434	1791	1680	1529	0	0	1252	0	1134	1104	1025	1362	0	0	0	2203	2550	2029
LFER01_sp913031285	18566	22001	20390	18551	20363	17292	21576	19143	19623	24120	20929	21960	20863	20385	20820	24556	26197	21358
LFER01_sp011525185	1595	1669	1597	1484	1540	1465	1657	1544	1718	1870	1655	1706	1886	1896	1563	1733	1691	1567
LFER01_sp902633655	1716	2160	1822	1741	2010	1659	1965	1723	1985	2060	1990	1800	1932	1911	1876	2095	2100	1739
LFER01_sp001510135	4773	5173	4560	4568	4960	4087	5027	4912	5464	6419	5732	5994	5650	5561	5796	6501	6746	5545
LFER01_sp913051655	3174	3992	3813	3832	3269	3027	3852	3455	3773	4445	3873	4623	3639	3645	3509	4689	4963	3978
JALQXR01_sp023263105	1330	1602	1479	1395	1744	1298	1857	1421	1635	1789	1757	1610	1579	1606	1572	1470	1552	1380
Yoonia_sp905182645	2239	2714	2245	2069	2654	1992	2758	2309	2483	3187	2690	2535	2881	2571	2875	2696	2939	2449
Yoonia_sp024686085	1722	1872	1834	1543	1923	1827	1916	1728	2140	2141	2051	2081	2119	1952	2024	2008	1975	1340
Yoonia_sp002378665	1741	2187	1772	1619	2092	1594	1857	1966	1925	2287	2095	2184	2449	2276	1998	2112	2189	1721
Yoonia_sp023955335	1221	1484	1273	1214	1348	1175	1414	1298	1520	1732	1565	1307	1568	1474	1434	1293	1602	1104
Planktotalea_sp024645145	4208	4537	4106	3561	4084	3690	4254	4246	4196	4738	4819	4422	4513	4769	4306	4769	4832	3682
Planktotalea_sp000156115	1997	2820	2318	2350	2133	1709	2127	2124	2276	2593	2427	2419	2434	2336	2144	2623	3052	1881
Planktotalea_frisia	1349	1636	1432	1238	1428	1238	1764	1403	1536	1940	1681	1718	1623	1590	1490	1708	2001	1305
CABZJG01_sp902512685	4311	5102	5082	4803	4634	4087	4863	4603	4885	5899	5071	4830	5168	5176	4769	5324	5913	4902
CABZJG01_sp002726375	15109	17546	13319	13037	11096	8228	13774	10001	10241	15949	12209	12309	8996	8900	8748	15681	17924	15340
Ascidiaceihabitans_sp023955215	11350	12640	10995	9830	12878	9647	12323	10925	12712	14118	13720	12809	13146	12729	13380	12934	12824	9840
Ascidiaceihabitans_sp002478745	8604	9808	8297	7711	9529	7172	10521	8975	10262	10563	10234	10591	9619	10535	9704	10926	11101	7783
Ascidiaceihabitans_sp018647275	2795	2988	2932	2571	3048	2273	3341	3159	2782	3287	3249	3343	3341	3135	2749	3224	3608	2952
Tateyamaria_sp018668195	10252	11731	8848	8267	9897	7632	9988	9600	10951	11366	10601	9325	9352	9973	11982	11464	11110	7474
Tateyamaria_sp003445215	15591	18797	10323	8679	4432	1983	3781	3242	2934	5720	4043	4558	2344	1807	2196	6760	9204	8330
Sulfitobacter_pontiacus	3489	4092	1580	1627	0	0	0	0	0	0	0	0	0	0	0	1496	0	0
GCA-002712045_sp002712045	5712	6921	7513	6629	4855	4170	6505	5514	5857	5364	4984	5575	4574	4544	5121	7285	7139	5288
GCA-002712045_sp002683355	2431	3436	2747	2301	2008	1808	2766	1708	2408	2209	2435	3032	1812	1534	2402	2720	3327	2072
HIMB11_sp000472185	1173	1340	1189	0	1297	1127	1289	1269	1320	1533	1330	1460	1202	1403	1301	1520	1604	1263
HIMB11_sp022424725	1123	1148	1146	1114	1132	1116	1154	1122	1182	1234	1218	1199	1161	1230	1218	1237	1260	1146
Octadecabacter_arcticus	1032	1061	1137	0	0	0	0	0	0	1122	0	1063	0	0	0	1244	1290	1186
Octadecabacter_sp018608045	1068	1070	1069	1160	1312	0	1306	1510	1271	1411	1441	1674	1300	1145	1294	1712	1703	1452
NORP181_sp003354145	2499	2625	2053	1822	2047	1853	2421	1601	2007	2763	2156	1911	2462	2536	2188	1819	1707	1690
Roseicyclus_sp018402035	1653	1917	1881	1803	1926	1740	1993	1978	1949	2298	2071	2186	2083	1977	2064	2167	2250	1794
Nereida_ignava	1494	1739	1710	1749	1609	1476	1523	1547	1542	1924	1545	1656	2001	1590	1797	1996	1997	1474
Dinoroseobacter_sp013215265	1024	1139	0	0	0	0	0	0	0	0	0	0	0	0	0	0	0	0
UBA3439_sp017859295	293259	301337	299915	294072	302511	298708	304184	300963	305239	306564	306728	305888	308568	307754	306655	303246	304483	294261
UBA3439_sp913064995	140798	160132	149125	138949	148702	131080	153776	142470	148185	166712	158845	156441	158322	156481	151468	161681	169879	145379
UBA3439_sp016780525	202073	232139	227964	209273	226683	190861	236978	216980	232787	264742	250353	264585	246938	247593	236215	273507	282975	239695
UBA3439_sp905182545	64238	74369	69629	65110	70290	62619	72409	67569	70732	78510	75788	75188	75927	74157	72886	76220	78985	66638
UBA3439_sp016778825	76736	90677	90518	82143	90691	87824	98488	92990	101066	96075	102599	113106	98667	96947	101649	96715	95637	75335
UBA3439_sp002378605	99503	119338	117661	107271	114770	111075	128861	116045	131693	131948	133710	141064	130853	128352	125988	130276	135455	104245
UBA3439_sp009919335	9013	10186	9839	9446	10253	9251	10173	9954	10737	10586	10761	11211	10711	11226	10649	10624	10594	9416
UBA3439_sp016778895	6818	7940	7740	7149	7721	7349	8135	7722	8172	9026	8534	8702	8614	8826	8617	8659	8467	6897
UBA3439_sp902583715	3609	3965	3771	3730	3848	3169	4083	3867	3978	4583	4455	4300	4091	4026	4089	4723	5082	3912
UBA3439_sp003282865	2822	3406	3046	2635	2974	2908	3283	2933	3247	3454	3389	3260	3472	3367	3392	3314	3589	3062
UBA3439_sp003212345	2156	2529	2268	2191	2471	2069	2710	2192	2527	2778	2610	2632	2375	2566	2522	2523	2694	2198
UBA3439_sp902559985	1327	1686	1579	1423	1466	1537	1626	1420	1624	1691	1625	1526	1791	1749	1494	1926	1831	1448
UBA8309_sp009936825	327906	377240	358659	324857	389270	339111	391911	370954	387890	442468	428798	438937	425497	420993	418141	414753	426623	371198
UBA8309_sp002683535	24612	30438	23764	20118	13824	9607	19486	14583	11245	21883	15825	16402	8210	8022	10499	24256	28292	23519
UBA8309_sp016780765	3539	4194	3301	2892	2441	1748	2797	2243	2211	3501	2603	2745	2074	1694	2144	3434	4032	3597
UBA8309_sp022425565	3120	3327	3049	3088	3213	2992	3189	3130	3128	3348	3323	3378	3279	3285	3286	3378	3376	3165
UBA5951_sp016779005	166488	199488	162479	149263	162890	133024	164037	146633	165133	198946	181414	191741	181262	183785	179282	201508	210140	168809
UBA5951_sp009936885	56333	72437	57135	53157	46764	34834	50028	41767	42041	59235	49227	55218	40248	40322	43815	72184	76951	60703
UBA5951_sp012269555	1479	1557	1584	1522	1458	1414	1564	1524	1478	1605	1571	1640	1525	1547	1695	1590	1577	1459
UBA5951_sp018666135	2854	3299	2837	2144	2638	1841	2292	2385	2622	3579	2654	2839	2869	2790	2715	3151	3125	2385
UBA5951_sp902516825	1840	2098	1744	1610	1513	1034	1526	1442	1542	1987	1692	1912	1613	1646	1580	2032	2325	1655
JADHLI01_sp022425485	127953	150804	113200	101032	81498	51872	88796	73456	69801	109813	87943	88973	55137	54108	58603	125957	141206	113587
JADHLI01_sp016780775	13619	17980	13771	12357	10893	7810	11574	10539	10079	14574	12045	12422	8924	8555	8253	17839	19786	14593
UBA4588_sp002387605	27576	32820	28001	24644	23282	18074	27867	21831	25067	30533	27668	28854	26263	26602	24670	32572	34976	25454
Puniceispirillum_sp018668795	16925	20188	17079	15150	15400	12435	16568	14752	14770	19853	17462	18245	14536	14231	15257	18933	20500	16131
Puniceispirillum_marinum	18327	23374	19749	17592	18980	15985	20003	16562	18965	22332	21008	28695	16158	17758	17601	23108	25417	19396
JADHLK01_sp016780695	83063	104367	109288	97739	116158	104471	143332	116700	108139	144346	148914	158877	117770	119307	121754	151441	157768	115697
MED-G116_sp004212735	6102	6888	4053	3534	2123	1587	2390	2077	2072	3436	2673	2540	1684	1500	1916	3044	3219	2913
MED-G116_sp902547925	2097	2535	1751	1253	1183	0	1152	0	0	1462	1314	1379	0	0	1064	1207	1621	1307
MED-G116_sp902596655	1092	1492	1249	1204	1307	1135	1365	1060	1383	1578	1370	1480	1374	1369	1405	1544	1526	1232
AAA536-G10_sp016777705	285749	315691	295041	281872	257346	213960	272821	252013	244909	294329	258557	275031	219050	222930	229415	321066	332467	308843
AAA536-G10_sp002691185	15459	16342	15721	15430	15842	15570	16108	15601	15737	16253	16397	16015	15652	15742	15836	16299	16205	15403
AAA536-G10_sp016777645	13499	14266	14505	13591	13727	13690	14398	13768	14147	14383	14219	14892	14247	14214	14399	14624	14728	13342
AAA536-G10_sp000421325	3307	4008	3852	3533	3191	3215	3723	3327	3446	4073	3475	3701	3301	3370	3442	4115	4207	3473
AAA536-G10_sp902558885	1925	2129	1952	1837	1905	1924	2052	1908	1905	2019	1936	2009	1970	1842	1956	2091	2134	1874
AAA536-G10_sp902625215	1181	1271	1414	1277	1273	1245	1346	1334	1304	1316	1419	1351	1210	1300	1407	1410	1467	1445
AAA536-G10_sp003284565	1794	2016	1678	1791	1675	1611	1778	1655	1716	2045	1842	1928	1713	1682	1685	2056	2124	1798
AAA536-G10_sp902622875	1177	1425	1281	1189	1244	1103	1340	1179	1111	1361	1334	1320	1295	1256	1293	1519	1551	1275
AAA536-G10_sp000384615	1529	1724	1558	1460	1497	1264	1636	1511	1533	1696	1706	1629	1575	1495	1634	1778	1920	1564
AAA536-G10_sp902619805	1063	1329	1139	1161	1109	1025	1196	1071	1200	1169	1271	1331	1048	1140	1189	1422	1357	1219
AAA536-G10_sp902517815	1264	1335	1198	1175	1215	1050	1330	1100	1184	1363	1218	1415	1173	1126	1275	1381	1413	1232
CAJJBL01_sp905182395	1416	1523	1520	1352	1291	1203	1364	1314	1261	1480	1447	1388	1362	1305	1284	1558	1618	1347
UBA12202_sp018701255	41059	53348	51263	42905	50508	39693	55343	50422	48214	67059	58117	68807	44843	44010	43932	69497	75174	54500
UBA12202_sp023259875	9856	12200	10320	9490	13215	10134	13024	11575	13075	16073	14579	13564	15143	14862	13778	12719	13108	9813
UBA12202_sp024639485	26302	35661	32733	28937	35157	27098	35166	33307	37638	43258	39616	45010	39315	39626	34027	39004	41521	28542
UBA12202_sp002691725	2640	3346	3039	2564	3124	3286	3478	2877	2833	3927	3260	3156	3882	3302	3531	3351	3277	2555
AG-337-I02_sp902511405	60113	68080	67738	64544	60761	56691	67275	61955	62616	68696	65773	74151	55795	55482	59685	74739	76698	67548
AG-337-I02_sp902601455	29402	32373	32564	31254	29580	28122	32760	31155	31170	33251	32153	35384	28747	28821	30407	35729	36224	32086
AG-337-I02_sp014653715	10675	11941	12031	11471	10991	10461	12063	10865	11279	12121	11657	12647	10217	10355	11038	12791	13132	11682
AG-337-I02_sp018657885	12737	13862	13677	13351	12971	12765	14010	13158	13324	14458	13750	14993	12862	12939	13138	14846	15278	13387
AG-337-I02_sp902512415	4165	4666	4570	4339	4411	4126	4732	4463	4631	4806	4643	5098	4386	4354	4480	5091	5068	4572
AG-337-I02_sp902595855	2281	2519	2522	2357	2287	2300	2607	2457	2530	2730	2642	2804	2490	2455	2558	2717	2702	2389
AG-337-I02_sp902512325	2527	2874	2858	2768	2748	2568	2997	2879	2984	3118	3018	3328	2731	2739	2825	3429	3471	3023
AG-337-I02_sp902595425	2870	3096	3089	3000	2965	2898	3276	2968	3117	3311	3218	3479	3049	2983	3047	3439	3551	3127
AG-337-I02_sp902596365	1838	2068	2071	1949	1912	1885	2144	1892	2010	2150	2031	2320	1886	1924	2017	2309	2276	1983
AG-337-I02_sp902576125	2458	2778	2559	2588	2533	2280	2962	2547	2578	3082	2862	3305	2789	2807	2790	3050	3122	2564
AG-337-I02_sp902603095	1319	1537	1583	1428	1496	1423	1652	1471	1529	1718	1665	1679	1498	1506	1457	1714	1719	1555
AG-337-I02_sp902591485	1468	1645	1662	1654	1660	1515	1730	1654	1716	1946	1785	2038	1601	1685	1596	1887	1920	1714
AG-337-I02_sp902586695	1541	1731	1650	1666	1674	1500	1742	1673	1662	1897	1730	1992	1640	1625	1713	1851	1929	1655
AG-337-I02_sp902594815	1413	1592	1583	1479	1484	1457	1670	1528	1557	1773	1630	1796	1552	1522	1534	1788	1738	1597
AG-337-I02_sp902589095	1456	1744	1711	1570	1612	1530	1755	1547	1628	1852	1724	1889	1822	1716	1630	1796	1883	1695
AG-337-I02_sp902592345	1180	1266	1294	1279	1224	1172	1358	1248	1267	1369	1387	1386	1206	1205	1314	1424	1431	1273
AG-337-I02_sp902567135	1105	1298	1280	1157	1227	1088	1332	1176	1217	1342	1295	1446	1214	1253	1239	1383	1456	1283
AG-337-I02_sp002938205	1194	1379	1319	1243	1285	1263	1374	1336	1343	1420	1447	1571	1327	1306	1320	1571	1518	1299
AG-337-I02_sp902561355	1306	1459	1484	1404	1431	1332	1551	1447	1481	1589	1495	1736	1419	1385	1447	1664	1673	1449
HIMB59_sp002169365	130515	137532	133609	131289	130246	124427	133883	129577	130977	137390	135540	138291	124473	126379	127788	139638	139428	132590
HIMB59_sp008638215	34092	44333	38455	35776	39294	39664	41227	39336	46117	47002	47521	56194	45466	48076	46480	40700	36708	27753
HIMB59_sp004321805	8738	9807	8988	8355	8349	8149	8995	8637	8770	9750	9308	9955	8321	8663	8153	9812	9584	7999
HIMB59_sp000299115	4660	6245	5267	4804	5315	5079	5760	5360	5981	6665	6350	6714	6219	6488	5997	5712	5369	4064
HIMB59_sp902509695	2592	3000	2741	2641	2632	2545	2801	2595	2632	2936	2954	3010	2527	2720	2666	2992	3027	2588
HIMB59_sp019651435	1821	2188	1879	1863	2021	1919	2063	1891	2139	2293	2306	2433	2215	2332	2217	2105	2034	1579
HIMB59_sp902521155	1806	2188	1779	1891	1830	1563	1972	1837	1666	2167	2082	2151	1719	1791	1859	2150	2112	1906
HIMB59_sp902515765	1286	1564	1339	1311	1400	1250	1388	1182	1388	1628	1541	1686	1308	1398	1455	1519	1737	1414
HIMB59_sp902522585	1509	1772	1592	1497	1659	1541	1711	1517	1657	1843	1813	1927	1757	1845	1788	1707	1557	1246
HIMB59_sp002705265	1979	2646	2189	2221	2258	2431	2600	2373	2458	3075	2744	2814	2994	2711	2735	2591	2745	2069
HIMB59_sp902529795	1471	2034	1524	1563	1520	1766	1717	1651	1803	1944	1888	2083	2057	2000	2012	1667	1623	1262
R2A130_sp905480295	5671	7979	6275	5052	4913	6131	5489	5076	7920	7414	7275	5462	11117	11061	7416	5304	4641	3159
CAJQND01_sp905479595	1834	2850	1040	0	1787	1051	0	0	3049	2116	1804	1790	3293	2287	1164	1279	1179	0
UBA830_sp905479125	619843	698520	705823	648536	678367	579023	707619	651381	677503	763706	719520	774337	671426	663512	691591	784121	827796	717553
UBA830_sp905181725	1912	2264	2174	1912	2119	1725	2289	2074	2194	2483	2382	2339	2161	2160	2149	2466	2598	2231
UBA830_sp002689465	1635	2141	1940	1700	1461	1518	1518	1438	2018	1972	1858	1982	2259	2311	1981	2143	2327	1715
WLWZ01_sp905182615	12017	14781	13897	12663	12816	10939	14367	12706	13490	14944	14179	15076	14335	14665	13999	14380	15314	12372
WLWZ01_sp012103315	3837	4275	4154	3823	3980	3230	4197	3912	4319	4432	4098	4630	4166	4391	4247	4366	4623	3606
Hellea_sp905477785	296329	362061	305812	283067	321049	277139	340134	308649	354161	410199	350421	333532	420402	430994	398253	299124	309692	271575
Hellea_sp018645985	17894	23196	21635	19747	17502	15261	20528	17936	20552	23991	21952	24720	22697	22862	20831	22397	23117	19148
Hyphobacterium_sp002692855	6860	7489	7385	7054	7409	7268	7450	7332	7275	7863	7560	7993	7622	7736	7660	7570	7595	7051
Maricaulis_sp905480005	6891	7205	6442	6568	5578	2530	6233	6713	9300	8786	8675	7947	6245	7278	7956	10811	9609	10662
Brevundimonas_sp002292165	1313	1515	1601	1452	1479	1370	1758	1392	1772	1790	1349	1468	1278	1231	1275	1674	1801	0
TMED23_sp016777585	234552	276012	241636	229601	244601	216009	250220	228583	236338	267074	258303	255584	231264	231167	235387	264037	275278	236252
TMED23_sp002168115	14196	16805	15367	14335	16192	14335	16358	15077	15875	17486	16774	16380	16033	15729	15475	17305	17424	15289
TMED167_sp002170915	2158	2413	2282	2012	1564	1443	1666	1495	1810	1997	1782	2197	1773	1786	1648	2086	2291	2020
UBA4479_sp002389175	51251	61873	53698	45337	68557	61423	64614	59668	75625	80789	81878	72689	104282	100396	95397	56815	55924	37088
UBA4479_sp017857825	14274	20259	17762	15173	23598	22188	23196	22608	29755	32544	32934	27770	46095	48388	39107	14738	14427	9103
UBA4479_sp002389385	7537	8554	8320	7196	8396	7854	9106	8490	9512	9742	10292	11650	10488	11011	10381	8098	8877	7137
Mf105b01_sp002695905	30401	34316	33129	31358	34076	30971	33219	32522	33052	36608	34442	36356	33188	34109	34277	35604	35771	32623
UBA8337_sp900197605	159741	191184	145166	127106	185016	130880	163663	154381	157722	239491	190573	144092	187034	177262	154716	140930	151746	111412
UBA8337_sp018660505	8110	11409	9167	7474	14714	7427	11694	11423	9289	18365	14847	14055	8569	8169	8612	13492	15825	9781
UBA8337_sp022426245	3394	4902	3413	2896	4350	2994	4028	3654	4225	6129	4755	3449	4558	4430	3637	3309	3785	2711
UBA7378_sp002689195	1017	1050	1018	1022	1041	1101	1110	1081	1077	1178	1073	1089	1130	1116	0	1064	0	0
UBA6544_sp018665505	293292	349410	305484	273442	424660	300626	374669	333248	374127	520596	461222	448654	476106	453111	392530	435903	465075	366002
UBA6544_sp913046825	28311	33981	31975	27719	39782	28309	37214	33048	37064	47277	44427	44579	44394	43129	38510	42300	44931	34539
UBA8366_sp913043025	4428	4444	4403	4047	3846	3680	4890	4039	4223	5081	4389	4879	4213	3956	4261	5067	6307	4376
Pseudemcibacter_sp002390425	115226	160247	118970	109104	150401	92589	119841	118025	126746	177874	148505	148225	195032	203873	173208	176074	172745	138189
Pseudemcibacter_sp018675425	2848	3115	3186	2949	2558	2388	2895	2596	2837	2980	2768	2626	2438	2456	2857	3184	3368	3269
TMED25_sp002704755	44366	51596	45305	41789	42193	34265	42840	38921	41590	48917	43872	47914	45150	45211	42608	51574	53435	47418
TMED25_sp016780665	90338	102498	88855	81506	82910	65249	84299	75417	78661	95720	84749	91272	85470	85957	80506	104187	106553	93709
CAJIYR01_sp018651345	2494	2806	2640	2381	2537	2364	2744	2365	2537	2814	2677	2769	2773	2731	2603	2483	2509	2217
TMED211_sp002169685	9313	11094	10241	9651	10354	9276	10576	9876	10082	11287	10511	11297	10226	10546	10516	11570	11661	9897
GCA-2691245_sp902567115	1202	1324	1245	1250	1244	1218	1277	1262	1287	1319	1261	1300	1303	1322	1261	1264	1324	1190
GCA-2691145_sp002691145	1875	1977	1985	1881	2035	1974	2121	1954	2041	2164	2032	2172	2188	2205	2113	2065	2125	1896
TMED13_sp002167825	1919	2236	1774	1622	1233	0	1367	1249	0	1550	1231	1345	0	0	0	1684	1908	1599
UBA7985_sp002711265	95520	109192	127279	112164	84610	61480	120166	98808	91006	118663	91094	121030	46981	43813	64825	180499	192459	145192
UBA7985_sp002705565	65068	75138	75941	62247	34282	18457	42520	35790	29852	50163	31642	45023	16656	16487	22717	125793	147617	101813
UBA7985_sp905479265	60754	70643	48257	42677	20388	9432	23998	18134	14687	28194	19819	23503	5268	6193	9317	48785	54735	39503
UBA7985_sp002708995	17515	19563	23344	20584	15944	11116	21662	17733	16685	21797	16250	21097	8449	8677	11795	33026	35479	27199
UBA7985_sp002700865	1275	2032	1715	1604	0	0	1144	0	0	1559	1170	0	0	0	0	2143	1974	1577
UBA7985_sp002690455	1878	2422	2084	2269	1637	1175	2283	1659	1299	2290	1704	1906	0	0	1094	3290	3438	2671
CAJQQZ01_sp905480445	17547	20890	13076	11435	2780	0	3702	3744	2645	5732	2102	3892	0	0	0	14543	22359	16031
CAJQQZ01_sp905480575	13667	17417	13373	12503	1777	1281	3070	3388	3503	3157	2082	4667	1371	1470	1374	10420	13420	12788
UBA1997_sp002335845	9893	10650	10440	10087	9542	9555	10482	10079	10302	10581	10547	10915	10182	9976	10457	10139	10336	8814
UBA1997_sp002707585	5198	6863	6445	5294	6804	6810	5597	5325	6843	7637	8626	10135	8440	9354	9495	7043	7407	4743
CAJQHK01_sp020054695	4048	6302	2151	1714	9365	12529	4496	7409	16391	15175	8826	1069	65001	87692	69349	0	0	0
Bandiella_sp905479795	19779	26061	29118	26627	17460	18314	21257	16023	19019	23593	19410	21923	22229	20250	16890	19142	16835	13439
Bandiella_sp903887235	1024	1382	1250	1274	1022	0	1420	1162	1188	1350	1045	1442	1158	1159	1146	1283	0	1026
GCA-2402195_sp023301685	1344	2073	4460	3768	0	0	0	0	0	0	0	1262	0	0	0	0	1584	0
GCA-2402195_sp905479865	1594	2209	2441	2454	1519	1686	2375	1191	2723	3007	2222	4469	3912	3616	2821	6660	3099	3759
JABIRX01_sp018667735	8128	11218	11935	10659	5767	6751	9989	7765	7422	6677	8141	10837	3578	3347	5586	11359	12572	10543
TMED26_sp003280605	114819	138836	134199	114155	114135	68002	102565	97639	95401	128596	125760	173066	71186	68603	88087	183179	216252	195412
JADHLJ01_sp016780745	129423	158269	132807	112701	164738	135109	160195	139401	184450	223801	193477	140355	240534	239570	196883	119445	119536	82804
UBA7326_sp003284265	4414	5972	6137	4377	4220	4269	5444	5006	4801	4533	4355	5100	4819	4489	5841	4704	4854	3406
UBA7326_sp003212315	1143	1395	1333	1181	1077	1110	1569	1451	1330	1352	1285	1463	1238	1102	1707	1378	1313	0
JABJAG01_sp018666195	171079	204617	168138	142971	86262	60577	103394	95606	98323	113921	97814	124113	79583	81216	82059	172511	180872	149713
UBA8079_sp018667335	1081	1177	1165	1056	1104	0	1030	1020	0	1232	1225	1371	1026	1052	0	1287	1353	1102
UBA8079_sp018702955	1283	1477	1312	1204	0	0	1063	0	1011	1275	1073	1289	0	1058	0	1571	1582	1068
TMED131_sp002689905	4908	5274	5328	5218	5305	4825	5560	5345	5160	5894	5519	5887	5830	5850	5634	5597	5812	5155
GCA-2732015_sp002171495	1372	1493	1476	1383	1629	1494	1616	1312	1414	1649	1733	1642	1668	1692	1641	1581	1611	1431
VMCJ01_sp913060845	38276	47343	45305	40063	40732	29036	40242	37620	38162	44757	43675	48959	33940	34033	38280	49930	52721	38540
TMED109_sp002684605	13070	16272	14071	13212	13283	13350	14502	13586	13877	16543	16138	16410	14381	14648	14736	13453	13524	11465
WLXB01_sp012103295	1073	1433	1363	1121	1076	0	1094	1077	1269	1189	1108	1083	1263	1157	1158	1340	1409	1159
WLXB01_sp018666155	2082	2457	2544	2278	1669	1584	1820	1806	2080	1968	1896	1769	2056	1896	1825	2481	2603	1892
GCA-2708415_sp018608245	3130	3619	3194	2825	3628	3366	3759	3236	3605	4460	4131	4134	3634	4203	3720	3760	3779	3244
JABJCZ01_sp018668475	2922	3553	3780	3223	2860	2693	3453	3058	3338	2844	3158	3861	2597	2457	2871	3080	3283	2684
MED-G09_sp018658685	1430	1556	1535	1471	1448	1288	1498	1455	1358	1540	1498	1621	1557	1491	1329	1445	1408	1309
SP197_sp018700655	1362	1829	1873	1618	2125	1748	2423	1887	2462	2407	2725	3150	2832	2759	2773	2611	2507	2103
D2472_sp016779505	219836	220885	221145	220490	220244	219198	221152	220112	221634	220775	220666	221719	220583	220542	220868	221169	220038	219811
D2472_sp016779285	96077	112313	106655	98137	116816	121206	119390	114980	129859	136814	135514	141257	141502	141020	131026	108378	102413	78647
D2472_sp902511425	33241	38786	36802	34838	36982	34860	38669	36276	37614	43299	41472	42772	37636	38683	38699	37457	37084	31788
D2472_sp902593675	11609	12577	12387	11851	12377	11905	12464	12147	12328	13449	13022	13516	12536	12580	12480	12496	12284	11404
D2472_sp902595065	15741	17565	16848	16111	17228	16451	18116	16837	17296	19604	18504	19332	17781	17061	17602	17015	16799	14992
D2472_sp902511575	19100	21698	20775	19832	20573	19097	21995	19961	20189	23580	22426	23519	20309	20504	20698	21161	21398	18664
D2472_sp000307935	28959	33842	31578	29381	35571	32689	36669	33506	36248	45847	41547	46311	40501	40042	37945	36527	34816	29987
D2472_sp003283765	12783	14034	13746	13231	13656	12857	14206	13647	13720	15243	14501	15379	13649	13420	13643	14057	13800	12569
D2472_sp902596165	8307	9216	8969	8520	9002	8572	9486	8654	8910	10081	9671	9869	8999	8700	9046	8908	9019	8072
D2472_sp003284215	10198	11718	11251	10634	11331	10731	11668	10999	11669	13164	12592	12873	11409	11541	11729	11564	11271	9628
D2472_sp902602595	7903	8714	8584	8170	8535	8178	8869	8402	8562	9327	9145	9606	8600	8856	8764	8583	8537	7764
D2472_sp902509555	7781	8646	8272	8003	8325	7692	8567	8071	8048	9219	8861	9058	8524	7984	8408	8408	8281	7650
D2472_sp902513515	5694	6571	6303	6239	6259	6055	6476	6314	6250	7039	6767	7362	6375	6370	6407	6411	6319	5728
D2472_sp902512655	6085	6734	6516	6133	6456	6326	6790	6377	6554	7445	7066	7302	6697	6763	6632	6608	6479	5832
D2472_sp902623685	2512	2638	2808	2517	2674	2466	2725	2726	2538	3059	2815	2969	2737	2700	2645	2721	2654	2407
D2472_sp003331545	2027	2308	2186	2073	2212	2136	2300	2179	2233	2487	2399	2493	2282	2279	2277	2203	2212	2027
D2472_sp905181595	2831	3257	3106	2739	2978	3072	3239	3185	3301	3824	3677	3560	3472	3701	3397	2899	2968	2528
D2472_sp902627055	1712	1954	1877	1785	1863	1742	1932	1829	1879	2131	1975	2089	1901	1843	1864	1861	1833	1626
D2472_sp002358345	1711	1931	1760	1711	1720	1722	1792	1749	1845	1997	1802	1923	1840	1803	1819	1704	1693	1555
D2472_sp902515455	1654	1884	1680	1648	1698	1661	1854	1750	1715	1997	2144	2097	1796	1682	1760	1644	1807	1543
D2472_sp002469975	1499	1781	1790	1555	1687	1573	1715	1745	1677	2056	1866	1982	1591	1711	1697	1729	1755	1392
D2472_sp902599315	1283	1475	1408	1350	1374	1349	1462	1367	1375	1542	1532	1630	1471	1486	1449	1411	1446	1252
D2472_sp902608115	1475	1600	1589	1520	1579	1392	1589	1430	1595	1812	1654	1849	1715	1662	1563	1584	1563	1372
D2472_sp902528215	1137	1292	1245	1160	1221	1161	1347	1240	1249	1390	1370	1367	1207	1323	1291	1261	1192	1086
D2472_sp902515775	1049	1215	1163	1110	1145	1130	1255	1148	1157	1278	1320	1296	1178	1201	1216	1216	1218	1040
D2472_sp902541245	1132	1285	1322	1184	1272	1182	1387	1268	1300	1479	1397	1448	1346	1207	1251	1299	1284	0
SCGC-AAA076-P13_sp000385055	298470	305414	306014	302101	303838	304941	304850	306461	306873	308919	307111	308234	305052	308842	307293	301971	301001	289395
SCGC-AAA076-P13_sp905478035	278972	302639	299099	291114	287225	274697	300616	291924	289622	305534	298771	301760	273914	275708	281765	293707	292090	262188
SCGC-AAA076-P13_sp902558395	5057	5754	5239	5171	5012	4742	5293	5146	5331	5877	5554	5778	5054	5058	4982	5264	4922	4581
SCGC-AAA076-P13_sp000384935	12987	15671	15502	14164	13315	13449	14931	14421	14106	15983	14838	16791	13267	13409	13477	13607	14449	11471
SCGC-AAA076-P13_sp018607365	31001	40552	36323	31859	35751	33912	39431	35545	39022	47249	44829	50670	38455	41228	37266	36075	34223	25103
SCGC-AAA076-P13_sp010024215	5458	6368	6028	5761	5714	5282	6132	6075	5852	6676	5984	6383	5791	5637	5863	5803	5533	5209
SCGC-AAA076-P13_sp902591665	3920	4290	4079	3986	4048	3818	4037	3955	3868	4426	4119	4332	3766	3985	4192	3893	4086	3538
SCGC-AAA076-P13_sp902556355	5148	5736	5651	5239	5082	4393	5448	4933	4949	6235	5726	5823	4884	4844	5051	5398	5524	4799
SCGC-AAA076-P13_sp902557705	2702	3151	3093	2743	2662	2534	3025	2829	2765	3072	3161	3001	2674	2740	2642	2879	2731	2394
SCGC-AAA076-P13_sp902558375	2111	2421	2190	2216	2231	2002	2403	2226	2300	2544	2326	2392	2119	2292	2090	2169	2259	1896
SCGC-AAA076-P13_sp902635645	2338	2618	2721	2338	2381	2493	2692	2488	2319	2781	2681	2704	2351	2465	2476	2389	2285	2137
SCGC-AAA076-P13_sp902515155	2075	2376	2271	2206	2146	2141	2464	2170	2287	2609	2449	2416	2150	2155	2326	2186	2159	1850
SCGC-AAA076-P13_sp902591565	1650	1895	1833	1746	1711	1723	1822	1762	1788	1949	1934	1904	1804	1787	1845	1683	1799	1533
SCGC-AAA076-P13_sp902610905	2464	2718	2418	2464	2498	2257	2446	2404	2461	2775	2528	2732	2386	2335	2458	2307	2373	2035
SCGC-AAA076-P13_sp905182885	1665	2033	1930	1829	1781	1671	1985	1829	1957	2136	2154	1996	1756	1817	1793	1769	1854	1498
CAJQGY01_sp905478015	272039	279440	277348	274629	274889	271980	277635	274197	275327	280043	278692	278183	271634	271250	273236	270525	270179	249520
SAR86A_sp902556105	1149	1366	1423	1352	1404	1224	1521	1311	1249	1529	1384	1477	1299	1282	1253	1341	1245	1169
SAR86A_sp902557965	1089	1201	1080	1083	1122	1028	1155	1034	1117	1230	1133	1154	1067	1042	1077	1102	1130	0
SAR86A_sp902582355	1850	2088	1671	1784	1404	1096	1829	1575	1374	1850	1497	1634	1173	1129	1315	1568	1854	1586
MED-G78_sp902558645	1156	1303	1256	1254	1241	1213	1371	1294	1312	1404	1296	1428	1286	1243	1237	1278	1227	1149
MED-G78_sp905181645	1143	1303	1263	1216	1193	1135	1236	1218	1254	1386	1362	1328	1324	1284	1206	1234	1198	1079
MED-G78_sp902509965	1429	2120	1479	1353	1288	1306	1476	1267	1381	1616	1544	1484	1168	1070	1234	1665	1389	1105
MED-G85_sp003331505	1276	1411	1345	1277	1315	1232	1419	1343	1391	1548	1505	1452	1316	1334	1373	1367	1390	1208
CACEJU01_sp902559885	1141	1312	1176	1168	1222	1132	1232	1178	1237	1330	1259	1268	1257	1207	1190	1143	1215	1047
GCA-2707915_sp016777005	43468	53548	41302	36579	32431	29171	40299	32453	30671	42106	40426	38718	19150	20172	26579	34290	34477	25928
GCA-2707915_sp913031395	19917	25582	20470	18457	20933	21555	26591	21271	22606	29878	25061	27923	18352	17699	20017	17391	16102	10781
GCA-2707915_sp913042105	10971	13932	10950	8881	8623	8085	11043	8676	8871	11700	10913	10018	5718	5194	6610	8184	9351	7003
AEGEAN-183_sp001628005	1281	1464	1478	1328	1378	1260	1359	1394	1369	1459	1426	1557	1375	1430	1401	1398	1507	1385
TMED112_sp002684055	2527	2949	2622	2487	2635	2524	2770	2663	2815	2740	2930	2999	2795	2847	2882	2984	3078	2725
UBA9926_sp003451575	828566	853172	854873	837877	857293	848724	859699	848597	865422	872969	864240	865805	865790	862749	863789	844205	847704	810765
UBA9926_sp913064795	103537	126975	126251	114002	111832	92759	139520	108026	115044	139601	124926	118259	100345	101725	110211	133423	138098	111973
UBA9926_sp002689445	149875	180785	192560	174713	128656	109615	172434	149635	149202	153044	154753	180218	106330	104486	130182	190873	192302	141059
UBA9926_sp018645765	20590	23392	22331	20731	23718	22910	24184	22552	23460	26474	25322	23517	25306	25233	24314	21699	21411	17930
UBA9926_sp018647445	12446	14179	12912	12450	13929	13248	14683	13396	14317	15929	15522	14247	15647	15086	14653	12798	12808	10567
UBA9926_sp905182155	7817	9168	8741	7820	9341	9035	9595	8611	9031	10858	10381	9903	9839	9588	10249	8798	8682	7140
UBA9926_sp016779565	9755	14757	10409	9261	16044	13248	13800	11251	17882	24139	18341	11787	26533	27554	18690	8563	7069	4543
UBA4582_sp913050215	525480	580048	570416	538548	384560	350535	457046	405664	421836	488175	424418	465097	399723	402189	393710	561432	599129	570159
UBA4582_sp002389265	9669	11074	10265	9702	11642	9967	11432	10136	11367	13799	12355	10275	11859	11411	11715	10511	11661	9012
UBA4421_sp002389675	528643	599706	591267	549113	664254	500183	645605	546260	618354	736712	669546	616451	686548	710182	691408	658839	729867	665690
UBA4421_sp009886205	212625	259801	224673	204051	231018	175002	211347	202407	209390	275821	243397	228939	235312	222923	223621	257299	281103	212876
UBA4421_sp009936895	106360	127234	83995	71901	68650	42333	65926	57300	51477	90576	69968	62009	51677	48171	55838	75573	75022	61310
UBA4421_sp002390555	96914	116521	86388	76183	63706	31009	58999	52465	44575	81038	58125	59209	29658	25969	32500	80294	97293	74353
UBA4421_sp913060615	11112	14324	11712	10907	14385	10679	12781	12783	13419	16464	14338	14753	15930	14968	14329	13303	14072	10736
UBA4421_sp002704225	5675	6632	4061	3946	3721	2629	3638	3187	3404	4817	3513	3181	2934	2823	3464	3874	3752	3462
UBA4421_sp012103505	4410	4548	4398	4132	3589	3691	3704	3677	4409	4535	4182	4883	4063	4376	3864	4184	4678	3840
UBA4421_sp002725095	2230	2722	2416	2305	2671	1833	2079	1888	2520	2824	2396	2712	2283	2336	2265	2807	2712	1683
UBA4421_sp002336645	2193	2828	2448	1988	2496	2094	2302	2310	2402	2845	2904	2493	2980	2781	2763	2557	2791	2117
UBA4421_sp002684495	1600	1782	1690	1642	1719	1631	2071	1668	1759	2047	2028	1714	1383	1244	1495	2252	2365	2088
UBA4421_sp009936775	2568	3235	2088	1972	2400	1734	2588	1869	2024	2571	2317	2313	2278	1760	2048	2555	2437	2199
UBA4421_sp905182095	1190	1260	1153	0	1182	0	1096	1074	1096	1494	1316	1383	1454	1311	1287	1126	1155	0
UBA9659_sp002708765	2055	2415	2432	2163	2478	2135	2882	2289	2170	2690	2645	2328	1875	1658	2083	2941	2883	2621
UBA9659_sp018645845	4909	5942	5894	5608	4063	3904	4566	4308	4167	4874	4549	4367	4137	3999	4215	6027	6771	6266
UBA9659_sp018667205	2090	2519	2404	2276	2496	2577	2680	2357	2526	2717	2814	2616	2889	2662	2553	2459	2485	2080
UBA9659_sp018607685	1824	2192	1951	1600	1688	0	1913	1580	2219	2960	2041	1732	1712	1302	1409	1679	1862	1009
UBA7455_sp003452295	1100	1214	1079	1049	1098	1064	1024	0	1106	1132	1185	1167	1233	1135	1022	1057	1124	1086
Luminiphilus_sp016779445	388352	414988	397244	381017	392962	389056	404782	384625	406993	425917	411833	407168	401065	407048	402929	410122	410910	368844
Luminiphilus_sp002390485	377613	406211	388606	368483	376910	347477	381259	367518	384058	416655	395021	370556	410382	405967	389813	386555	395140	353384
Luminiphilus_sp009886815	282899	340721	264345	232940	251422	175688	249638	212348	193597	346529	264411	216026	164237	168606	181042	284426	306372	240509
Luminiphilus_sp013911345	147598	172264	154109	140137	143717	136137	152740	141204	145395	171538	157249	138984	147927	153093	144747	149116	149131	103612
Luminiphilus_sp009937065	159834	183387	201231	179861	96174	63766	140744	127350	115973	107319	120501	198180	39118	33989	66477	217318	228300	183726
Luminiphilus_sp002683335	49627	54865	50357	46862	50278	49372	52756	48065	52430	58428	53393	53170	51185	53865	52917	53331	53024	44034
Luminiphilus_sp905478845	79631	98853	81485	72969	62586	50510	65003	61928	61751	82037	70549	64930	53235	57543	54310	84666	92448	63739
Luminiphilus_sp002683395	46137	57699	49199	43704	40424	39658	47417	43453	45271	53681	47698	40333	44977	45721	42997	50088	49706	31566
Luminiphilus_sp018666295	47742	55653	53270	47324	46998	43860	47947	46051	51680	57567	52260	49835	59600	59639	54396	49618	52793	41316
Luminiphilus_sp913048575	28894	35498	28913	25638	26103	22207	25559	24448	25874	33173	28773	27691	25287	25894	23122	29649	32155	22885
Luminiphilus_sp024638905	30136	35470	31942	28107	28369	27772	31395	29258	30435	36923	32544	28427	30957	32483	30488	31465	30854	20829
Luminiphilus_sp905182485	28931	35481	29347	24262	23923	21489	24690	22978	25769	33190	27695	25704	24714	25541	22790	28770	31168	22054
Luminiphilus_sp018666055	23954	28857	24336	22658	22858	20751	23680	21827	23503	29436	26671	24624	23067	25008	22346	26087	26913	20272
Luminiphilus_sp008081075	15990	18923	16159	14489	17869	17265	18656	16652	17899	22424	20330	18259	21156	21502	20770	17094	17170	13360
Luminiphilus_sp018222695	21633	25939	22526	19894	20540	20221	22958	21047	21957	25516	23834	21500	22232	23002	22004	22622	22590	16138
Luminiphilus_sp002377985	13349	15306	12952	12011	15004	14555	15768	13448	15082	18680	17080	14745	17089	17831	16793	14140	14417	10928
Luminiphilus_sp002689915	3358	3548	3499	3448	3144	3004	3393	3311	3171	3627	3375	3531	3323	3306	3294	3773	4023	3744
Luminiphilus_sp016778085	8674	10409	8979	8103	7950	7604	9027	8078	8121	10621	9351	8070	8275	8792	8566	8980	8648	6045
Luminiphilus_sp016778045	5250	5911	5421	4794	5210	4785	5537	4779	5257	6220	5356	4789	5052	5505	4900	5458	5457	4076
Luminiphilus_sp913052635	3525	4065	3618	3482	3327	3263	3627	3390	3543	4134	3609	3488	3454	3583	3386	3606	3757	2707
Luminiphilus_sp000169115	4824	5922	4814	4149	4164	3332	4187	3747	3241	5448	5089	4029	3140	3501	3411	4536	5320	4095
Luminiphilus_sp902520195	2594	2996	2709	2470	2567	2338	2613	2523	2502	3101	2823	2510	2659	2762	2507	2678	2794	2036
Luminiphilus_sp003331685	3363	4003	3432	3072	3057	2965	3427	3186	3310	3767	3563	3163	3146	3385	3178	3459	3425	2376
Luminiphilus_sp902623175	2866	3329	2814	2663	2842	2648	3037	2665	2822	3628	2981	2962	2865	3041	2903	2824	3137	2067
Luminiphilus_sp002721785	1619	1900	1681	1522	1531	1412	1780	1520	1618	1840	1835	1622	1743	1673	1560	1754	1607	1158
Luminiphilus_sp913056165	2648	3732	2612	2572	3073	2691	3034	2896	3152	4106	3634	2755	3743	3884	3598	2603	2688	1890
Luminiphilus_sp011523115	1764	1904	1675	1373	1466	1395	1886	1631	1595	2063	1724	1688	1486	1716	1675	1727	1863	1428
Luminiphilus_sp902518075	1273	1547	1165	1094	1101	1203	1209	1234	1222	1451	1254	1199	1260	1237	1135	1349	1346	0
Luminiphilus_sp003331335	5483	6922	4658	4600	6236	5399	5775	5183	5859	9745	8588	5666	8577	7987	5483	5131	5258	4114
Luminiphilus_sp905479205	3036	4218	3590	3354	3771	3703	3786	3212	3530	4777	3902	3702	3962	4344	4106	3981	3965	3266
Luminiphilus_sp002691565	1556	1728	1689	1576	1619	1278	1637	1485	1473	1758	1737	2018	1797	1610	1411	2012	2182	1879
Luminiphilus_sp003523185	1532	1497	1394	1545	1284	0	1413	1050	1342	1300	1354	1861	1244	1307	1083	1741	1664	1509
Luminiphilus_sp002389505	1494	1524	1223	1083	1506	1300	1367	1169	1465	1747	1321	1426	1416	1551	1243	1311	1582	0
Halioglobus_sp905480565	25410	32033	26066	22746	24918	18024	25112	18852	21410	30301	27907	22917	22135	20393	24573	30288	30959	19032
Halioglobus_sp024686215	28043	34060	23194	18785	34981	18944	18835	16334	35566	39373	31673	25117	51888	37034	20194	19585	14619	10137
Halioglobus_sp000156295	2497	3406	1617	1594	1225	0	1205	0	1055	1753	1377	1092	1059	1001	0	1454	1305	1168
Halioglobus_sp024224435	1194	1405	1091	0	1129	0	1148	0	1211	1540	1348	1289	1025	0	0	1428	1495	0
Halioglobus_sp009937575	1234	1372	0	0	1257	0	1094	0	1305	1532	1055	0	1895	1071	0	0	0	0
CABYJX01_sp913051825	2546	2731	2580	2432	2514	2325	2728	2511	2704	2695	2785	3001	2498	2521	2832	3087	2834	2510
UBA9145_sp002477465	478144	498343	488045	478316	482843	458917	486888	473518	481660	505053	492391	490054	483138	484503	486773	497816	499495	477093
UBA9145_sp003483155	769000	820062	787581	760912	819779	753956	795408	782531	800132	845200	825755	820490	822134	823340	812750	821241	826894	750490
UBA9145_sp002684935	62499	68133	63489	60969	65080	60398	64548	61449	66103	74120	68236	63516	72492	73262	68247	67330	69197	63228
UBA9145_sp002700775	9576	10106	10628	9774	10086	9983	10550	10099	10017	11097	10734	10594	9621	10154	10149	10217	10246	9749
UBA9145_sp001438145	11417	14213	10666	8572	10953	8385	11137	9633	10045	14147	12151	14048	12036	12273	9740	11199	11333	7789
UBA9145_sp913060495	2672	3218	2875	2571	2857	2498	2435	2794	2935	3196	3084	3086	3171	3387	2823	2934	3069	2703
UBA9145_sp902597095	1386	1452	1529	1394	1305	1205	1417	1326	1348	1714	1291	1776	1538	1107	1313	1607	1498	1526
UBA9145_sp902537815	1082	1141	1065	1052	1100	0	1134	1034	0	1105	1090	1067	0	1031	1060	1182	1185	0
UBA9145_sp008081045	2100	2366	2139	1956	2149	1894	2350	2118	2228	2651	2534	2227	2575	2335	2205	2066	2428	1653
RFVC01_sp009922595	4285	4873	4599	4221	4160	3106	4056	4216	4551	3794	4127	5856	3910	4227	4105	7604	8361	7321
RFVC01_sp024644515	4351	6774	5041	4028	6965	7373	5746	5863	9340	8860	8257	6784	16367	18747	16074	3292	2045	1235
HTCC2207_sp002685195	18370	20981	19336	18344	13088	11764	14107	13701	13300	14206	13188	16450	11028	10854	11757	16970	18562	17787
HTCC2207_sp002685715	54373	72567	51728	48574	52748	43564	57926	46860	50980	70995	63492	56180	61837	62091	56100	44614	42040	29832
HTCC2207_sp003491845	10828	11931	11632	11184	9907	9029	10799	9807	10651	11306	10888	11343	10120	10397	10268	12149	12376	11292
HTCC2207_sp001438605	1386	1778	1567	1321	1488	1316	1601	1520	1405	1702	1435	1428	1486	1542	1617	1442	1534	1312
HTCC2207_sp014381985	2377	2832	2666	2468	1960	1826	2321	2041	2090	2410	2192	2425	1923	1989	1844	2671	2760	2595
HTCC2207_sp002335945	2922	3368	3006	2927	3098	2815	3145	3261	3093	3347	3426	3444	3005	3063	2932	3115	3133	2841
HTCC2207_sp004211905	3083	3693	3118	3097	1360	1131	1526	1364	1552	1619	1393	2425	0	0	0	2260	2746	1856
HTCC2207_sp002378645	1365	1449	1513	1662	1213	1166	1707	1507	1670	1809	2031	1982	1293	1948	1305	1683	1655	0
HTCC2207_sp002334915	3300	4397	3778	2693	3174	3157	3797	2913	2852	5333	4820	3132	3527	3896	3035	2285	3113	2112
Porticoccus_sp002390525	4311	4886	4133	4073	4564	4687	4503	4481	5597	6014	5783	4230	7877	8751	6751	4100	4233	3846
Porticoccus_sp002685455	7579	8892	8305	7979	8323	8363	8200	8047	8257	10037	9032	9223	8954	9422	8815	8597	8671	7394
TMED48_sp002731695	1615	1670	1388	1384	1906	1499	1642	1779	1741	2135	2030	1705	2050	2102	1940	2131	2177	1625
Halomonas_aquamarina	2052	2305	1946	1507	0	0	4492	0	2355	0	1209	7871	0	0	1197	3415	2251	0
HIMB30_sp002691485	100107	125534	116584	101362	138607	122156	143047	125048	157937	159846	161708	152255	195116	195465	184317	128119	130003	91087
HIMB30_sp024640985	6619	8491	8237	6858	8927	7342	9432	7990	9840	10452	10615	9531	11949	12477	10927	8961	9089	6391
HIMB30_sp010024125	2927	3560	3109	3052	3498	3037	3710	3484	4057	4258	4119	3917	4387	4387	4420	3487	3700	3141
HIMB30_sp002730235	1668	1844	1723	1618	1818	1557	1951	1760	1919	2382	1868	2266	1989	2035	2139	2068	2419	2111
PIVM01_sp003353945	16449	18474	16637	15886	16206	13745	15797	15605	14944	17737	16692	18070	14771	14511	14553	18291	19104	17778
ASP10-02a_sp002335115	6478	7801	7831	6971	8016	7666	8388	8035	8771	8644	8564	8597	9381	8986	8849	7811	8520	7250
Oceanicoccus_sp024226635	1176	1265	1322	1116	1314	1086	1200	1232	1262	1336	1250	1271	1309	1432	1246	1283	1352	1335
JABJGI01_sp018662305	1371	1207	0	0	0	0	0	0	0	0	0	0	0	0	0	0	0	0
BACL14_sp018607785	292627	295980	294131	292753	293326	291911	294067	292851	294319	295324	295597	296182	294171	294742	295037	295193	295650	291377
BACL14_sp019823025	156525	168009	161629	156815	156675	151414	160088	154575	157133	164945	160568	163907	156162	158868	156998	163341	165203	157103
BACL14_sp905181685	81202	87100	83187	81035	80172	74977	83628	78886	79879	86435	82754	85789	79840	81708	80367	85829	87250	81259
BACL14_sp913058475	15906	19034	17818	16678	16763	15069	16888	16081	16592	18661	17422	18390	16519	17129	16247	18326	18996	16508
BACL14_sp018657165	3696	4265	3952	3754	3737	3349	3820	3636	3744	3980	3886	4191	3743	3825	3803	4093	4069	3579
BACL14_sp017852315	15557	21648	20303	17868	22378	27192	25465	24721	31394	24390	31447	42298	26956	28141	25870	19130	15454	7758
BACL14_sp017858095	12133	18464	19733	16535	18791	17451	22765	19941	22209	16207	24404	37144	13714	15322	19858	19680	16303	10071
BACL14_sp905182075	1440	1592	1558	1454	1433	1389	1513	1457	1483	1569	1534	1669	1532	1555	1492	1618	1637	1421
BACL14_sp000168995	1393	1931	1678	1677	1475	1814	1375	1776	1716	1861	2514	2351	2610	2623	2267	1323	1484	0
UBA3031_sp905478365	503890	524290	510696	506247	510129	492953	512404	505706	505386	516397	514234	517793	500659	502148	505286	517602	518416	504204
UBA3031_sp002167745	3255	3624	3778	3233	3455	2996	3505	3433	3322	3946	3758	4034	3168	3400	3215	4072	4093	3212
UBA3031_sp009886305	9003	10113	9434	8822	9236	6801	9006	8545	8722	11208	9108	9903	8395	8208	8323	10560	10977	8734
UBA3031_sp905479505	6949	8327	7407	6540	8264	5984	7767	6558	6241	9013	8784	8521	6565	7361	6588	9149	8805	6897
UBA3031_sp913057675	1796	1834	1842	1630	1723	1572	1965	1727	1896	2048	2163	2107	1698	1510	1888	2188	1926	1682
UBA3031_sp002367635	1246	1286	1277	1223	1274	1143	1221	1216	1296	1324	1223	1229	1197	1126	1211	1291	1159	1164
UBA7377_sp002171155	3990	4314	4160	4092	4132	4119	4061	3976	4170	4286	4135	4301	4141	4273	4100	4086	4151	3849
UBA7377_sp002167365	1868	2025	2001	1917	1967	2073	2019	2130	2126	2225	2134	2198	2208	2342	2287	2017	2121	1817
Pusillimonas_A_sp002694155	2249	2395	2195	2134	2198	2063	2105	2131	2041	2340	2242	2320	2196	2102	2152	2222	2319	2071
Pseudothioglobus_sp902509905	301527	304877	304513	302854	300014	294794	299700	300333	300423	306590	303424	302455	299012	298801	298284	305450	304623	304206
Pseudothioglobus_sp002169705	68716	78136	70778	66845	67039	62430	68904	66884	66392	74213	71885	75523	68555	68075	67170	69937	73454	73250
Pseudothioglobus_sp001628405	18897	20856	19626	18573	19131	17408	19252	18604	18531	20681	19522	20176	18772	18386	18308	19214	20011	20164
Pseudothioglobus_sp902511025	21386	23421	22197	20807	20226	18901	21678	20577	20169	22648	21481	23797	19908	19727	19415	22215	23080	23298
Pseudothioglobus_singularis	19161	23194	20947	19249	15932	13341	16794	15588	15416	18780	16724	20240	12971	13793	13667	20910	23110	22236
Pseudothioglobus_sp902512305	7571	8443	7904	7417	7483	7074	7652	7535	7482	8403	8065	8301	7662	7610	7549	7580	8064	8131
Pseudothioglobus_sp902513495	5630	6274	5903	5274	5016	4684	5376	5025	5066	5848	5501	6058	4452	4535	4787	5760	6262	5876
Pseudothioglobus_singularis_A	2884	3183	2932	2847	2864	2534	2901	2746	2731	3234	3021	3288	2888	2932	2828	2955	3029	3126
Pseudothioglobus_aerophilus	6700	7604	7144	7268	7582	6310	7565	7166	6811	8177	7829	8551	6404	6694	6400	7673	8304	7838
Pseudothioglobus_sp002711905	1667	1873	1734	1688	1656	1517	1663	1686	1645	1894	1778	1888	1743	1609	1723	1809	1900	1835
Pseudothioglobus_sp913057955	1382	1542	1463	1368	1496	1248	1451	1450	1494	1575	1508	1576	1434	1436	1449	1514	1550	1451
Pseudothioglobus_sp905618925	1165	1202	1190	1093	1120	1096	1154	1132	1191	1236	1288	1323	1156	1190	1158	1221	1255	1236
Pseudothioglobus_sp905620445	1047	1206	1122	1112	0	0	1086	1110	1037	1211	1097	1106	1153	1151	1004	1220	1094	1142
Thioglobus_A_sp022600805	5455	6250	5895	4998	6299	5459	5961	5718	6374	6992	6712	7295	6265	6371	6345	6092	6871	5614
UBA868_sp016776875	313886	324447	310415	302757	313939	299711	312527	305116	312933	324391	321247	316117	318609	320936	316001	315402	316950	298158
UBA868_sp018672825	63818	68462	61784	59321	62688	57783	62487	60010	62962	68725	66775	64089	65691	66288	64303	64332	64843	58506
UBA868_sp002295285	44939	49008	43893	41845	44658	40740	44110	41663	44564	49295	47329	45125	47229	47351	45486	45371	46500	40991
UBA868_sp018661145	11693	13413	14474	12353	13015	10746	13990	12870	13009	14372	13646	15038	11968	11429	13174	16597	18029	15233
UBA868_sp010025385	4153	4865	4427	4038	4430	4128	4517	4235	4458	5165	5216	4280	4815	5057	4623	4171	4422	3309
UBA10349_sp003485905	105700	124585	65352	58046	31052	28406	36353	31176	33873	40639	36328	37821	31236	31382	33138	50312	48638	39545
Arenicella_sp002470515	43298	53087	60901	52176	6599	4183	17599	20798	22626	11056	7269	23040	0	0	4413	99803	106414	74252
WLWV01_sp011088265	5488	5968	5818	5600	5826	5250	5695	5668	5594	6082	5846	6274	5693	5813	5737	5954	6140	5644
JAIBDK01_sp024679435	4687	6379	3794	3094	5261	3765	4978	3628	7179	7962	4988	3988	8643	7028	4025	4042	3362	2569
CAJQKF01_sp905478855	1287	1918	0	0	0	0	0	0	0	0	0	0	0	0	0	1253	1441	1685
Aliivibrio_sp024206155	18828	20043	19393	18619	19740	18983	19536	18762	19718	20583	19862	20219	20292	20553	20111	19370	19534	18037
Vibrio_caribbeanicus	4987	6109	53074	46528	2632	0	5191	3302	2207	5233	3217	3939	0	0	1171	7081	7389	8022
Vibrio_pectenicida	2742	4460	48028	44559	2801	2750	3926	3602	3264	2166	0	0	0	0	0	0	1099	0
Pseudoalteromonas_atlantica	7400	11771	7522	6735	0	0	5621	0	2862	0	0	1705	0	0	1614	3643	1744	0
Pseudoalteromonas_sp001974855	1973	3027	3696	2600	0	0	1334	0	1230	0	0	0	0	0	0	1332	1918	0
Pseudoalteromonas_undina	1235	1627	1466	1605	0	0	0	0	0	0	0	0	0	0	0	0	0	0
Paraglaciecola_sp905479025	3208	4469	3452	3669	3160	2942	4043	2875	3397	4254	3845	4314	3316	3929	3650	3869	3809	3201
Alteromonas_genovensis	3303	5006	5089	4630	7348	0	5439	5239	1210	16060	8166	7962	0	3180	2404	10125	4498	4724
Alteromonas_mediterranea	2458	2393	1700	1673	0	0	1638	0	0	0	0	4138	0	0	0	1902	1406	0
UBA2521_sp016779685	1106	0	0	0	0	0	0	0	0	0	0	0	0	0	0	1491	1858	1222
CACLCV01_sp016779485	105781	118418	106161	100817	106663	98280	106631	98731	102413	119921	111860	113509	112193	110888	107056	105192	109668	97960
CACLCV01_sp902559355	1038	1296	1190	0	1023	0	1085	0	1091	1207	1246	1344	1016	0	0	1180	1224	1105
GCA-2698665_sp002698665	1307	1591	1359	1457	1433	1379	1436	1391	1458	1866	1576	1641	1791	1665	1503	1617	1584	1469
GCA-2698665_sp913048065	1194	1408	1273	1298	1206	1149	1310	1152	1231	1345	1267	1394	1214	1151	1175	1234	1367	1116
GCA-2698665_sp018667355	1046	1520	1250	1140	0	0	1002	0	0	0	1174	1454	0	0	0	1201	1364	1016
GCA-2705445_sp913065025	3449	3934	3558	3391	3494	3050	3553	3265	3297	4232	3922	3884	3411	3358	3307	4048	3961	3496
GCA-2705445_sp018674175	1382	1791	1896	1505	1362	1159	1563	1342	1391	1891	1421	1703	1386	1441	1547	1771	1712	1336
GCA-2705445_sp913050095	1212	1540	1459	1286	1225	1099	1277	1128	1220	1479	1441	1635	1305	1220	1157	1488	1636	1268
UBA4457_sp913047675	53595	59356	59008	56779	59401	54472	61363	58667	60898	66170	64276	66341	63515	63041	61566	63908	63995	58131
UBA4457_sp902557415	16918	18646	18195	17680	18108	16116	19097	18478	19226	21063	20371	20923	20507	19602	19681	20317	19832	18460
UBA4457_sp002390205	19347	24092	23285	20698	20912	17778	21951	19926	19574	24350	23365	27132	16211	16108	19095	24913	26624	26076
UBA4457_sp018668255	1150	1378	1205	1201	1102	1142	1158	0	1256	1330	1260	1598	1238	1326	1401	1434	1441	1277
GCA-001735895_sp024686195	82045	101975	75517	65683	118393	71268	89626	76125	122432	153971	129963	133575	181539	140448	88114	104205	96253	68728
GCA-001735895_sp022340305	1114	1569	1065	0	1666	1283	1443	1173	1926	2247	1897	1946	2632	2067	1388	1529	1408	1147
Cycloclasticus_sp002700385	1360	1723	2626	2459	0	0	1877	1795	0	3895	1616	1877	0	1164	1039	5403	3260	3457
JAAGZL01_sp024206335	1831	2050	1851	2054	1876	1271	1873	1664	1719	1952	1410	1733	1559	1649	1767	1686	1780	1733
GCA-002733105_sp018646825	2708	3246	3062	2440	2897	2404	3050	2738	2630	3385	2941	2927	2782	3104	3102	3221	3214	2690
UBA9214_sp905480305	78812	101190	61223	53152	89834	59085	61918	55900	102008	134594	99023	88298	130492	108951	64307	63297	54489	36791
UBA9214_sp905479705	13128	16043	9308	7233	13430	11191	8764	8793	14511	19089	12957	9849	19155	13956	8639	9480	7995	5020
UBA7916_sp002722435	2318	2550	2561	2383	2611	2417	2540	2476	2507	2863	2631	2855	2758	2675	2784	2632	2630	2335
GCA-002691585_sp002691585	2803	3545	2963	2745	3346	3023	3351	3299	3342	3781	3473	3703	3733	3683	3309	3258	3528	2875
UBA1847_sp018699395	5013	6270	6619	6293	3916	3774	6621	5649	4644	5967	6699	8564	1752	1868	3169	9179	9715	7303
UBA1847_sp905480215	10009	12160	9019	7203	7315	6159	10392	6283	12534	12419	8119	9363	12670	9054	6184	12600	9163	6092
UBA1847_sp024679535	7079	8720	6985	6180	5782	3621	5654	4674	9069	9939	6684	7406	13787	11237	5033	6148	5626	3591
UBA1847_sp913063505	1912	2278	2977	2523	1469	1266	2801	2316	1804	2281	2337	3601	0	0	1066	3396	3830	2677
SZUA-117_sp905480255	9673	11230	7747	7525	7857	6867	8923	6373	12289	13497	9113	10439	13959	12193	7120	9966	8541	5510
JAALKW01_sp011087865	3471	4372	3869	3566	3680	1590	4704	3981	2741	5278	4404	4009	2313	1237	2463	6465	5301	3237
WLWR01_sp012103495	1916	2008	1995	1955	2102	1878	2047	1967	1951	2175	2006	2060	2103	2029	2051	2036	2039	1935
Facilibium_subflavum	24490	34012	36734	32607	37463	30094	54813	43399	119004	111208	47541	94735	47337	46772	70976	21470	19580	14455
UBA7359_sp002292815	3282	4641	4754	3258	3127	2891	3651	3424	3536	3266	3529	4745	4918	5285	5340	3474	2942	2385
BM003_sp002868855	18582	24356	13017	9979	27137	33199	14662	16786	31070	38411	26073	18706	39813	27979	16068	13450	11101	9115
UBA7366_sp002469885	11997	12782	11277	10024	8344	5690	9961	6497	7551	10620	11157	15766	3641	3396	4664	15470	16680	15237
Marisimplicoccus_sp004214015	137722	138914	138345	137930	137469	136259	138148	137341	137967	138822	138292	138838	136497	136006	136567	138914	138692	137640
Marisimplicoccus_sp016777325	146306	151326	148544	147262	147588	144025	149960	147184	150224	151615	151132	153467	150153	150469	148883	149919	149140	144229
Marisimplicoccus_sp902509805	19576	20214	19842	19243	19204	18411	19599	18946	19055	20276	19720	20276	19074	18765	19146	19771	19929	18974
Marisimplicoccus_sp014239615	14153	15023	14533	13988	14017	13835	14443	14187	14650	14939	14449	15104	14173	14367	14194	14625	14440	13963
Marisimplicoccus_sp902514615	9112	9569	9275	9062	8985	8528	9210	8885	8914	9492	9205	9760	8766	8709	8773	9359	9367	9050
Marisimplicoccus_framensis	5119	5457	5318	5158	5092	4780	5318	5205	5156	5445	5379	5654	5044	5021	4961	5388	5281	5001
Marisimplicoccus_sp002457075	2710	2953	2753	2690	2681	2468	2783	2649	2711	2930	2793	2897	2687	2650	2701	2797	2753	2679
Marisimplicoccus_sp017856235	1253	1296	1208	1286	1262	1211	1308	1224	1268	1359	1309	1437	1363	1350	1398	1400	1382	1227
Marisimplicoccus_sp004213645	1605	1774	1723	1710	1567	1481	1702	1563	1687	1780	1813	1867	1642	1743	1671	1772	1712	1636
Marisimplicoccus_sp902593165	1134	1272	1062	1108	1081	0	1164	1003	1116	1288	1092	1349	1045	1116	1050	1217	1210	1186
Marisimplicoccus_sp902617285	1108	1299	1056	1109	1157	1066	1239	1084	1183	1301	1265	1235	1255	1197	1199	1139	1139	0
MAG-121220-bin8_sp902559035	201780	213297	210305	204889	195144	190710	203450	199352	199495	205761	202133	213017	195524	194127	198775	206348	201965	188736
MAG-121220-bin8_sp002700465	206033	210002	207489	205742	207345	203564	207841	206024	205779	210956	208412	209172	206669	206413	206538	207428	205130	199349
MAG-121220-bin8_sp905479415	118490	150889	127752	116190	120639	101434	125668	119433	118947	158262	136592	142358	124887	127432	114783	116938	103379	72822
MAG-121220-bin8_sp902510655	21407	24314	22358	21477	21957	20059	22936	21939	21649	25256	22879	23573	22285	21804	22214	22559	20892	18347
MAG-121220-bin8_sp905182765	6013	6738	6268	5962	5873	5473	6395	5976	5925	6527	6294	6700	6229	6075	5901	5910	5918	5073
MAG-121220-bin8_sp018662905	4785	5698	5394	5057	4919	4504	5237	4901	4762	6045	5403	5683	4929	5144	4962	5205	4834	3956
MAG-121220-bin8_sp902635895	5352	5876	5640	5384	4970	4728	5455	5040	5098	5461	5526	5845	5083	4976	5023	5364	5296	4456
MAG-121220-bin8_sp004214185	5295	6118	5921	5615	5134	4748	5573	5430	5449	6067	5496	6033	5193	5306	5238	5674	5473	4788
MAG-121220-bin8_sp003331265	6406	7580	6900	6593	6928	5583	7210	6365	6567	8035	7169	7552	6675	7157	6566	6706	6196	4638
MAG-121220-bin8_sp016780345	3157	3624	3380	3249	3005	2903	3183	3145	3265	3421	3292	3622	3142	3144	3193	3362	3179	2773
MAG-121220-bin8_sp905181705	4501	5089	4787	4560	4315	3849	4683	4405	4463	5250	4749	5249	4341	4452	4420	4580	4182	3408
MAG-121220-bin8_sp905181625	2302	2649	2529	2374	2267	1953	2545	2244	2251	2616	2431	2585	2121	2298	2290	2420	2420	1887
MAG-121220-bin8_sp014239275	1806	2116	2020	1817	1815	1762	1897	1900	1882	2089	1878	2050	1825	1835	1828	1986	1847	1676
MAG-121220-bin8_sp913031655	1735	1924	2001	1739	1838	1671	1875	1762	1917	2128	1937	2257	1849	1883	1820	1840	1971	1590
MAG-121220-bin8_sp012959395	1246	1464	1331	1324	1273	1211	1342	1259	1267	1439	1380	1500	1378	1310	1288	1335	1301	1120
MAG-121220-bin8_sp002702895	1562	1865	1702	1622	1553	1425	1812	1583	1653	1970	1714	1871	1615	1605	1613	1690	1715	1341
MAG-121220-bin8_sp902511755	1244	1491	1369	1313	1308	1236	1337	1345	1282	1523	1420	1551	1287	1340	1363	1363	1416	1044
SGZJ01_sp004213995	174862	191963	182415	174344	173377	170113	186366	174732	172508	193602	185452	183462	158338	161505	162452	173736	168957	136882
SGZJ01_sp018674025	99438	115095	105806	100003	93256	92096	107193	99634	98604	113920	110264	114566	81407	81073	85111	107665	101628	75240
SGZJ01_sp902515565	31509	35971	33950	31887	30244	30038	34055	32128	31743	35741	34545	36285	24770	26012	27865	34238	32870	24684
SGZJ01_sp913009535	2677	3171	3068	2799	2755	2822	2987	2914	2855	3164	2963	3270	2679	2694	2673	2931	2880	2312
SGZJ01_sp905182835	1652	1859	1716	1701	1646	1590	1801	1709	1722	1849	1792	1812	1493	1453	1638	1706	1648	1322
MS024-2A_sp002292265	305983	365143	317359	291932	306039	229324	280899	271372	307373	378434	333294	350141	331308	355601	299971	355192	359624	267593
MS024-2A_sp902546725	114067	145697	116148	105540	118587	79957	102707	99078	109466	140516	119451	119738	121748	132062	110079	122761	122711	77041
MS024-2A_sp018646605	157811	200988	186779	164735	163282	128148	158398	163112	163863	183107	181451	210135	134585	145590	144337	203544	192456	115295
MS024-2A_sp017851655	106121	141756	116102	104403	138849	108837	128163	127075	145700	167903	168438	157601	176470	191982	155424	116258	97604	54576
MS024-2A_sp009886625	79667	102120	77748	66854	67105	35535	55783	55780	49114	85893	63316	65443	39758	43138	40595	103318	105734	69411
MS024-2A_sp017852075	85784	120323	105530	96653	104976	92899	106480	103059	134257	136339	141399	179987	136843	159505	124589	117358	97858	57138
MS024-2A_sp002167945	17409	21353	17430	16060	16852	12845	15245	14526	15560	21025	17297	15558	19105	19646	16780	18091	17729	12495
MS024-2A_sp023263685	1215	1423	1183	1155	1366	1066	1230	1235	1257	1611	1376	1568	1214	1428	1280	1273	1166	0
MS024-2A_sp002714815	1044	1288	1156	0	1077	0	1100	1029	1103	1370	1190	1180	1171	1286	1058	1229	1256	0
MS024-2A_sp010031465	3922	4974	5062	4791	4371	3766	4758	5003	5698	4152	4445	8713	2919	3300	4305	5751	5312	2411
MS024-2A_sp913020075	2141	2145	2047	1984	2232	1883	2099	1728	2234	2331	2193	1918	2569	2546	2479	1975	2242	2042
MS024-2A_sp905480425	1072	1742	1033	1213	1129	0	1269	1156	1342	1574	1033	1177	0	1295	0	1377	1638	1115
MS024-2A_sp018699935	1695	1978	1683	1844	1938	1465	1719	1682	1734	1943	1960	2267	1447	1886	1883	1404	1715	1042
SCGC-AAA160-P02_sp000383355	11218	13208	12826	11630	11454	10654	12045	11283	12712	12505	12795	16016	11174	11408	14380	13390	12678	11244
SCGC-AAA160-P02_sp905479435	41504	52893	42789	37445	25477	15877	26338	22097	26847	33107	23536	29785	16668	15782	18085	42690	41773	34821
SCGC-AAA160-P02_sp018608485	43799	57678	51972	45324	33770	29147	40998	35703	38546	46123	41040	50089	32900	35384	32762	54909	49244	39097
SCGC-AAA160-P02_sp015665265	15706	20008	20642	19614	11057	9282	16009	11212	13650	15983	14569	20187	10101	12508	10797	20628	19293	13031
SCGC-AAA160-P02_sp913061465	4096	5229	5329	4251	2318	1988	3627	2619	3430	3382	3200	4730	2182	2648	2099	5001	4399	3744
GCA-002733185_sp024232495	103151	127212	114205	102730	95980	94309	114948	95673	105560	113256	119460	126953	92834	100910	105010	100250	85421	68407
GCA-002733185_sp004213605	70448	90372	75645	68560	43263	36316	58993	46063	45093	62913	55706	60587	37221	39316	39056	65443	59033	52712
GCA-002733185_sp905181835	49287	63739	54435	49555	46535	45721	56952	46407	51578	56402	59616	59517	48176	52180	53946	47338	39177	30909
GCA-002733185_sp002713705	2391	2743	2681	2230	2610	2263	2692	1972	2280	3160	2805	2325	2578	2822	2483	2428	2652	2124
GCA-002733185_sp004214175	5491	6956	5820	5386	4848	4420	6111	5013	4967	6108	5713	6167	4669	5702	5275	4989	4428	3187
Flavobacterium_sp023253295	2824	3641	3479	2906	2878	2763	2843	2463	2932	3000	2851	2613	3693	3390	2786	3120	3369	3190
Flavobacterium_sp020885975	3705	4232	2689	2345	2156	1920	4033	2807	2256	2442	5162	5664	4426	5122	2846	3302	3251	1761
Winogradskyella_sp013002225	10831	12177	12930	12426	13372	12422	12054	11553	12717	12926	13179	14684	11155	11744	12866	14172	13919	12149
Winogradskyella_sp003335675	114744	149082	115958	103962	92506	72193	100151	72587	90208	114692	101659	73718	93654	96971	97912	121193	114991	103249
Winogradskyella_sp013003655	1390	1465	1575	1498	1374	1437	1566	1418	1587	1440	1568	1511	1404	1257	1424	1413	1371	1257
Winogradskyella_sp020166345	6065	7503	5824	5115	4751	3775	4863	3934	4475	5606	5068	3837	5038	4946	4785	6324	6000	5347
Winogradskyella_sp905480385	3888	5620	3494	3436	3555	2479	3064	2723	2377	4874	4424	2421	3933	3932	3466	3583	3353	2294
CAJQLB01_sp905479065	320382	381936	337808	308083	154124	86195	184933	118758	124796	211198	149650	128939	123740	126468	121112	325062	335673	337782
UBA8316_sp003538555	69917	86830	63320	53669	52307	44086	53155	47615	53534	68470	55670	57913	58046	64094	59600	67852	71084	47787
UBA8316_sp002390455	59785	80897	59822	54928	75927	75224	76452	66318	79466	115792	90791	76571	102663	117523	95822	59556	58420	36773
UBA8316_sp018647605	46369	62014	45399	41545	48291	38081	44739	37496	42311	72267	51547	43442	53099	57979	50499	49083	48872	37410
UBA8316_sp009936675	9342	11790	5409	4995	4534	2975	5612	3878	3807	6171	4936	5778	3296	3894	3533	6714	7741	5011
UBA8316_sp002716845	4411	5324	4057	3453	3296	3242	3444	3530	3481	4753	3749	3928	3285	3880	3673	4341	4583	2963
UBA8316_sp002364535	1065	1518	0	0	0	0	0	0	0	0	0	0	0	0	0	0	0	0
UBA8316_sp913052425	2430	2984	1099	1030	0	0	0	0	0	0	0	0	0	1031	0	0	1200	0
UBA8316_sp018623955	1133	1319	1040	0	0	0	0	0	0	1103	0	0	0	0	0	0	0	0
Polaribacter_sp024640565	1129	1387	1264	1099	1117	1082	1255	1134	1155	1205	1190	1322	1172	1250	1215	1253	1248	1256
Polaribacter_sp024639685	2003	2212	2236	2069	2098	2019	2287	2038	2197	2492	2353	2335	2018	2473	2381	2093	2039	2129
Polaribacter_sp023258495	2451	2918	2623	2441	2404	1575	2178	2313	1764	2845	1902	2263	1838	1916	2143	2530	2457	2159
Polaribacter_tangerinus	1102	1170	1351	1297	1159	1008	1119	0	1026	1267	1210	1261	1086	0	1144	1286	1194	0
UBA3537_sp002698705	2607	2979	2622	2618	2947	2999	2752	2906	3066	3099	3030	2877	3132	3204	3085	2503	2521	2039
UBA3537_sp002709185	2423	2592	1252	1882	1327	0	1385	0	0	2532	1616	1113	0	0	0	1890	1555	1658
UBA7446_sp002862645	56965	73779	50556	44901	80402	75248	72269	61480	79888	99613	92831	69212	109079	115206	102283	43863	35443	25147
UBA7446_sp009886265	6741	9290	5362	5970	11023	9121	8951	7488	11356	14942	12514	8914	18973	20489	16059	4989	3881	2679
UBA7446_sp002698745	3113	4370	2609	2338	4253	4053	3538	3069	4146	5987	4662	3099	6922	6677	5534	2002	1697	1205
UBA7446_sp002862705	2255	2843	1841	1540	3074	2527	2585	2252	3069	4427	4080	2632	5709	5978	4816	1629	1378	0
UBA7446_sp009937085	1665	2165	1416	1257	2699	1991	2090	1559	2328	3154	2966	1667	3839	3810	3103	1143	1070	1049
Arcticimaribacter_sp022424955	26969	32077	23540	19931	15848	8166	19227	13856	10280	22506	13828	18523	6036	5778	8666	27053	31591	35916
Arcticimaribacter_sp002708445	41484	53871	35753	31072	22172	11702	20074	16191	14966	29711	19691	17191	11720	12825	13680	35051	40199	35123
Arcticimaribacter_sp905181615	1456	1719	1359	1358	1387	1130	1299	1204	1220	1458	1259	1286	1154	1270	1170	1379	1599	1195
Arcticimaribacter_sp913020155	2209	2912	1938	1772	1237	0	1196	1078	0	1914	1092	1172	0	0	0	1922	2167	1891
Arcticimaribacter_forsetii	1203	1476	1200	0	1102	0	1038	0	1117	1426	1306	1310	1006	1144	0	1355	1037	0
Arcticimaribacter_sp018608425	1715	2105	1606	1817	1684	1706	1590	1694	1760	2177	2008	2544	1816	2283	1753	1756	1794	1379
GCA001735715_sp001735715	73077	98842	80353	70601	97847	78314	95611	76099	81386	116721	109225	109100	102202	107783	111221	62943	54371	40227
BACL21_sp002335345	52919	71138	67666	60602	51626	47142	69228	52648	66969	74588	70286	63915	54955	66518	59495	73981	68170	42907
BACL21_sp009921505	6020	8086	8047	6907	5956	5447	8391	6458	7458	7323	7750	7417	6787	7091	6814	7832	7004	5042
UBA3478_sp002691645	11835	14860	12684	11681	11352	9289	13909	11711	11793	15605	17347	20483	7895	8386	9356	19287	17050	12887
UBA3478_sp002691685	11887	14799	12700	11638	11509	9737	13706	11126	11545	14911	17753	20646	7727	8137	9280	18996	17251	12190
UBA3478_sp011525015	2606	3290	2793	2601	2398	2073	3380	2497	2639	3514	3977	4733	2068	1827	2520	4042	3813	2697
Marinirhabdus_sp002707745	1027	1166	1039	1130	0	1141	1136	1064	1103	1150	1108	1345	1197	1167	1142	1304	1154	1160
Lutibacter_sp015767395	1233	1542	1175	1198	1235	1113	1179	1185	1312	1644	1252	1531	1499	1395	1226	1369	1340	1182
UBA724_sp022425505	6887	8568	5338	4466	6450	4406	5070	5071	5978	7181	6097	6694	9831	9938	9838	6651	6226	5931
UBA724_sp002171575	3694	4689	2978	2854	3131	2775	2890	2625	3392	4195	3596	3488	4799	5017	4240	3385	3690	3581
UBA724_sp002723075	2473	3497	2393	2081	2565	1604	1889	1723	2283	2953	2511	2659	2956	3207	2864	2859	3150	2894
UBA724_sp902536935	1483	1921	1112	1098	1265	0	1027	0	1241	1638	1422	1324	1665	1896	1564	1458	1365	1336
Hel1-33-131_sp018608705	3923	4910	3452	3012	4456	3514	4139	3173	3464	6107	5488	4013	5249	4792	3598	3841	3479	2801
Hel1-33-131_sp018608625	2256	2497	2216	2153	2423	2019	2375	2420	2205	2747	2405	2808	2219	2457	2166	2587	2557	2111
Hel1-33-131_sp018608735	4913	6711	4727	4343	5872	4397	5892	5398	6200	7810	6929	6724	5953	6676	6196	6232	7628	4768
Hel1-33-131_sp018673215	2305	3129	2380	2008	2366	1638	2585	1857	1899	2500	2377	2522	2447	2297	2148	1794	1733	1293
UBA11891_sp009886755	19105	24293	13523	13171	15803	9164	11924	10650	8096	22968	12547	9997	8481	8295	8299	18467	18671	12467
UBA11891_sp003533785	3151	4121	3423	2951	3208	2431	2941	3061	3199	4001	3493	3578	3563	3651	3182	3868	4237	3014
Marivariicella_sp002711185	2427	3319	3296	2657	3423	2789	3031	2974	2982	3953	3404	3794	3336	3588	3213	3555	3600	3061
Lutimonas_sp905479625	2816	4322	2084	1763	2233	2176	1589	1765	3151	2665	1675	2263	4719	2853	1411	2049	1583	1054
GCA-2700405_sp018657955	1079	1305	1259	1179	1083	1149	1201	1141	1097	1229	1268	1415	1123	1070	1114	1242	1244	0
Dokdonia_sp002712765	1614	1843	1343	1482	1526	1393	1532	1447	1485	1883	1495	1695	1346	1443	1248	2000	1874	1608
Patiriisocius_sp913048215	1153	1314	0	0	1259	0	1390	0	1206	1655	1426	1086	0	1216	0	0	0	0
GCA-2719315_sp002719315	1016	1260	1274	1166	1040	1115	1210	1011	1117	1377	1187	1197	1169	0	1337	1228	1194	0
Muriicola_sp945786965	1261	1760	0	1165	1254	1047	1468	1403	1994	1357	1581	1242	2990	2438	1753	1540	0	0
JAGSHF01_sp023954685	1100	1201	0	0	0	0	0	0	1617	1410	1057	1085	1245	1047	0	1077	1202	0
UBA10364_sp002387615	445480	453170	449037	444028	424523	400066	446049	440684	439080	437394	433410	446360	424889	424051	419315	444734	446460	442594
UBA10364_sp003023665	295529	333796	370011	354363	229541	221484	302508	274256	303363	265208	239628	306769	301486	307817	286820	367112	387070	392593
UBA10364_sp003045825	348783	387997	403157	390423	340030	347063	401812	404188	412858	348635	373254	417667	398285	405581	387744	382845	369977	356561
UBA10364_sp003385605	6416	6804	6997	6471	6639	6393	7030	6810	6798	7081	6736	7206	6902	7009	7054	7213	7038	6894
UBA10364_sp018402665	21323	25403	27870	26320	19783	19693	27157	27748	28314	20785	23308	30996	23753	24919	23721	26226	23881	22274
UBA10364_sp002707525	13506	16218	18203	16973	10171	9944	14669	12827	13946	12634	11045	14483	13816	14079	12634	18749	19485	20569
UBA10364_sp902614915	11681	13235	15534	13927	9111	8877	12548	10599	12323	10883	9337	12242	13081	13160	12005	14857	15954	16140
UBA10364_sp002685435	10594	12159	11836	11104	9589	8383	11870	11863	11943	10288	10472	12388	11137	10856	10425	11563	11326	10795
UBA10364_sp022426185	4466	5003	5217	4819	4106	3862	5080	5004	5060	4463	4276	5265	4821	4446	4534	4772	4845	4340
UBA10364_sp022424815	3084	3529	3705	3348	3092	2772	3654	3938	3884	2919	3238	4108	4107	3888	3580	3368	3280	2899
UBA10364_sp024638285	2620	2971	3085	2856	2393	2171	2893	2934	2961	2647	2501	3267	2779	2721	2614	2793	2669	2679
UBA10364_sp018623275	2700	3532	3484	3211	2011	1860	2878	2751	3011	2171	1730	3077	2415	2317	2642	3557	3492	3707
UBA10364_sp905182675	1874	2156	2164	2090	1649	1660	2051	2032	2247	1899	1869	2228	1918	2000	1773	2021	2080	2102
UBA10364_sp002378005	1033	1051	1158	1013	0	0	1128	1129	1133	0	0	1108	1228	1216	1103	1154	1058	1003
UBA10364_sp012269745	1170	1235	1428	1214	0	0	1231	1171	1153	1040	1010	1265	1118	1122	1176	1353	1299	1317
TMED14_sp913043005	1083	1095	1120	1003	1001	1005	1089	1012	1011	1134	1049	1053	1086	1050	1056	1034	0	1009
TMED14_sp003507115	7817	8454	14524	12773	10179	10513	19609	19872	21003	6436	14714	37332	2208	2623	6369	15609	9260	7240
TMED14_sp002682945	2886	3134	3018	2797	2962	2756	3062	2828	2982	3366	3254	3471	2832	3047	2952	2925	2778	2585
TMED14_sp024639785	4476	6673	6718	6174	5770	8261	9122	8536	12391	9807	10346	12382	14216	16247	9317	6515	5694	3342
RFXV01_sp009921445	23236	27259	49961	46806	13846	9627	55710	56772	68074	15360	17020	89248	6529	6602	16666	229154	276549	275603
UA16_sp002390405	631409	649368	651292	639856	641563	622930	658110	640000	645019	659668	647143	655122	641327	645602	645017	652438	645929	627992
UA16_sp002477505	259922	286180	280973	258364	230853	200313	302948	237918	234901	288953	258867	269515	203972	219721	225406	288827	299905	282636
UA16_sp016777435	26596	29646	29461	27252	22610	19782	32647	24641	23536	30834	27181	28666	19492	20821	22738	30595	33198	29674
UA16_sp905478895	34162	40015	38438	34049	31431	26872	43321	33726	31557	42633	36698	37178	29497	31441	32166	39617	40884	37385
UA16_sp002292325	35078	44399	43258	39026	40580	38495	55242	38019	46310	50827	51442	47663	49856	53667	51688	38912	42430	36956
UA16_sp002863125	7116	8377	8164	7388	7575	7440	9995	7319	8297	10376	8798	8024	9834	10529	8975	7392	7918	6554
UA16_sp002448555	5675	7041	6407	6006	6432	6275	8182	5994	6754	8878	7344	6660	8030	8408	7114	6336	6484	5311
UA16_sp002690915	5191	6336	5678	5004	5065	4507	6391	4836	5429	7119	6287	5519	6039	6735	5875	5166	5774	4915
UA16_sp002323795	1555	1804	1861	1703	1365	1046	1833	1401	1374	2061	1419	1732	1367	1526	1315	1695	1928	1653
UA16_sp002420235	1120	1408	1250	1230	1334	1259	1534	1218	1469	1715	1432	1432	1470	1677	1430	1464	1617	1368
UA16_sp002336085	1471	1512	1362	1352	1294	1189	1422	1256	1326	1591	1437	1737	1295	1195	1238	1364	1177	1163
UA16_sp905479395	1493	2152	1783	1779	1424	1274	1932	1514	1425	2372	1956	1792	1463	1604	1439	1933	2044	1978
UA16_sp002390615	1372	1218	1353	1273	1285	1185	1326	1177	1257	1414	1327	1474	1207	1076	1108	1376	1546	1277
UBA8752_sp905478795	273297	309794	256345	228466	73900	66323	117008	82062	97979	111813	91394	87653	79242	80482	78435	162450	196131	214236
UBA8752_sp022428285	61161	71628	65062	56194	14731	13509	20080	17089	19826	24117	17111	18112	18190	20233	18175	32188	39371	47064
UBA8752_sp022428205	17171	19221	18614	17363	6859	5851	8894	7781	8285	8119	6968	8769	6248	6750	6632	11754	12820	12471
UBA8752_sp016780385	34835	40527	41472	33798	6495	5275	10104	8899	11000	8307	7238	11019	7868	8516	7428	17213	20751	20855
UBA8752_sp002389295	10576	12955	8776	7732	16428	18324	16452	11095	22507	30996	18694	2547	51206	54591	33001	2915	2846	3716
UBA8752_sp002336475	8374	9966	10362	8741	3666	2869	5008	3751	5079	5487	3616	3969	4616	5320	3982	6902	8630	8809
UBA974_sp002700285	2022	2164	1973	1970	2144	2016	2105	2030	2221	2393	2315	1996	2422	2466	2463	1917	2031	1890
UBA974_sp905480095	8723	9871	9406	9010	8040	6914	9800	8279	8908	8458	7998	8481	7455	7960	8369	8594	8228	7122
UBA11663_sp011524845	2149	2490	2218	2059	2261	1704	2709	1997	1771	3393	2453	1997	1988	2040	2212	1860	2038	1866
UBA11663_sp002863145	2290	2642	2421	2024	2647	1774	2845	2023	1908	3425	2706	2064	1967	2036	2265	2000	2047	1742
UBA11663_sp002683345	1922	2248	2042	1859	2204	1730	2565	1873	1857	2935	2503	1968	1817	1880	2076	1909	1838	1654
UBA11663_sp913041065	2126	2642	2255	1833	1827	1105	3159	1766	1081	3732	2459	1813	0	0	0	2543	3028	3384
UBA11663_sp002469765	1435	1796	1589	1131	2084	1093	1862	1427	0	3049	2085	2060	0	0	1116	0	0	1027
GCA-2683775_sp018652335	106253	127779	107918	101263	102531	111522	121551	100532	104812	133179	120605	109918	115896	115788	101785	99815	105944	88820
GCA-2683775_sp002683775	94388	108649	100662	94177	83774	87344	96934	82092	85813	103944	92171	86101	90204	90350	81843	91002	98308	88760
GCA-2697505_sp002697505	7578	8082	8013	7892	8131	7919	7972	7457	7717	8669	8249	8925	8168	8438	8518	8794	8480	8092
GCA-002715885_sp002689735	28195	32734	29437	27707	30645	30587	32067	29931	31916	35669	34099	32719	35856	36728	34832	25135	24247	18775
GCA-002715885_sp018675825	4357	4815	4741	4096	4390	4214	4534	4171	4603	4819	4684	4885	4747	4847	4577	4630	4451	3845
GCA-002715885_sp014239655	2644	2994	2664	2524	2704	2610	2854	2682	2839	3064	3040	2885	3078	3101	2906	2526	2479	2196
GCA-002715885_sp902579065	1461	1676	1498	1449	1622	1590	1723	1521	1651	1948	1760	1661	1823	1842	1854	1300	1279	1019
TMED123_sp002170165	4387	4574	4474	4315	4495	4348	4417	4395	4627	4688	4480	4680	4415	4652	4607	4565	4494	4219
UWMA-0277_sp018645865	2230	2693	2570	2247	2358	2413	2586	2285	2323	2839	2738	2680	2421	2720	2691	2534	2611	2119
UWMA-0277_sp018664745	2412	2699	2482	2148	2602	2584	2575	2372	2338	2833	2618	2643	2691	2636	2556	2260	2138	1735
GCA-002697625_sp002710495	1824	2009	2175	1839	1647	1422	2263	1936	2174	2346	1896	2182	1787	1970	1984	2036	2102	1508
CAJIYG01_sp905181585	1621	1842	1697	1444	1534	1714	1921	1560	1671	2125	1831	1756	1891	1950	1860	1557	1579	1217
UBA952_sp022425625	220354	269890	230481	209244	197810	148725	201417	151465	148876	241887	205718	179127	103231	116896	157192	164618	178047	169383
UBA952_sp002683585	2782	3091	3105	2688	2706	2905	2815	2418	2686	3309	3186	3099	2983	3061	3266	2504	2669	2434
UBA952_sp905480165	20618	28287	24728	22604	25661	22557	32298	21697	26646	32636	29108	25314	20405	23129	27843	19165	22791	15860
UBA952_sp018665005	13993	18228	17910	16135	15342	14103	18254	13434	16041	19353	17202	14495	14635	15425	17545	12371	13828	10763
UBA952_sp002167775	11965	14008	5124	4004	1321	0	1299	0	0	1903	1639	0	0	0	0	1162	1591	1555
UBA952_sp011522905	1178	1453	1245	1324	1319	1266	1315	1200	1330	1428	1413	1152	1366	1500	1577	1085	1082	0
UBA952_sp002480215	1116	1316	0	0	0	0	0	0	0	0	0	0	0	0	0	0	0	0
UBA4466_sp015665275	27513	33343	29810	26377	24977	14644	27545	18645	17482	32086	27298	34619	7301	8391	11139	31773	36611	33507
UBA4466_sp905479845	4290	5492	2847	2973	1531	1526	17460	5625	2832	15081	3630	3770	0	1122	6656	0	0	0
JABURP01_sp913054135	1657	1833	1287	1586	1134	1063	1286	0	1083	1819	1341	0	1482	1230	1147	0	0	0
JALQTG01_sp023264075	1455	2498	1139	1076	3736	2480	2812	2102	3198	4891	2757	0	6534	7234	4661	0	0	0
SHAN690_sp023262195	52516	69276	62932	54653	61291	56995	72611	45698	58621	61479	58518	56900	68121	73868	79148	43212	40626	32383
SHAN690_sp002389645	42964	56072	44618	38899	33932	29088	44580	30468	31581	43336	37948	43166	31360	32205	38154	38759	38496	35529
SHAN690_sp002336485	4840	5759	5747	5742	4913	4812	6638	5829	5444	6409	6135	6444	5148	4942	4846	6165	6478	5006
SHAN690_sp002390775	1576	2103	2688	1907	1832	1839	2754	2405	2696	1594	1633	4291	1114	1621	1596	2311	2082	1544
UBA4419_sp002336245	65381	86054	80313	70915	61307	50973	88644	65933	62670	81571	75734	95760	56675	61149	64845	87753	88317	86594
JAAZVO01_sp018609045	39133	51020	56697	49484	38808	42519	54989	47469	52897	47137	56366	92688	28325	36712	37516	60291	55217	44359
UBA6049_sp913045895	2040	1992	1886	1660	1848	1745	1947	1779	2017	2137	1765	2331	1850	1927	2003	2134	2133	1849
MED-G20_sp016780365	11430	14498	10326	9625	12199	10996	11081	10638	12426	15846	14268	13207	17314	17790	16343	9438	10382	7404
MED-G20_sp002713405	3745	5536	3906	3669	4816	4223	4115	3744	4621	5586	5917	5319	6232	6888	7167	3955	4063	2930
MED-G20_sp002686655	4569	5241	2678	2300	4296	3112	2932	2639	3888	4817	3906	3015	7324	7048	4921	1803	1811	1374
MED-G20_sp905182745	2776	3654	2799	2649	3143	2807	2689	2432	3050	4029	3914	3716	4318	4875	4413	2512	2633	2108
MED-G20_sp905182525	1304	1748	1511	1221	1227	1087	1359	0	1155	1589	1422	1342	1475	1365	1308	1219	1320	1083
UBA10066_sp905480225	30778	45029	39058	34050	42547	44347	58098	40215	57933	59289	53923	30176	56014	63142	60046	27137	27041	17163
GCA-2716065_sp002716065	1768	2132	2183	1946	2655	2015	2906	2241	2128	2789	2731	3338	1129	1308	1831	2575	2449	1661
GCA-2723085_sp002723085	1164	1467	1021	0	1054	0	1021	0	0	1340	1197	1087	0	1167	1088	0	0	0
GCA-002722245_sp002722245	93807	110451	142429	128153	10796	7129	31146	29447	29616	12756	12481	34583	0	0	7989	103686	123855	99336
GCA-2707145_sp002707145	5453	5949	5991	5755	5795	5434	6157	5706	5636	6319	5752	6200	5478	5575	5559	5637	5973	5275
UBA6772_sp002685115	3481	5087	3509	3458	4731	5852	5226	4241	5370	9387	7196	5301	8004	8406	5111	4002	4693	4044
MED-G21_sp019649675	1447	1663	1210	1109	0	0	1196	0	0	1261	1096	1877	0	0	0	0	0	1396
MED-G21_sp002457305	1565	1960	1270	0	0	0	1377	0	0	1557	1185	2201	0	0	0	0	1150	1285
UBA7430_sp002478765	1543	2161	2226	1890	1632	1313	1894	1479	1847	1666	1998	1816	1681	1993	1553	2141	2406	1891
GCA-2862585_sp002862585	2527	3379	3070	2678	2312	2112	3087	2492	2596	2515	2716	4097	1309	1612	1719	2468	2545	2204
UBA8444_sp016779995	1460	1758	1449	1366	0	0	1115	0	1022	1154	1052	1323	0	0	1054	1265	1436	1230
NORP312_sp905480125	18754	25643	22222	18350	32139	31813	35201	24016	47798	38911	25927	12058	119447	141503	128425	13907	12501	8563
NORP312_sp018669945	1500	1653	1721	1755	1976	2096	1937	1650	2064	2178	1922	1381	4189	4494	4418	1465	1349	1387
GCA-2711565_sp003353955	16404	17994	17125	16472	17191	15724	17117	16728	16149	18422	17653	18537	16207	16891	16437	18673	18555	17084
GCA-002708315_sp002708315	4494	5126	4463	4561	5284	4993	5420	4741	5081	6091	5891	6021	5438	5318	5344	4259	4591	3891
Sediminibacterium_sp012270485	8542	9186	9023	8507	9159	8959	8922	8761	9473	9984	9452	9488	9605	10041	9627	9280	9275	8818
UBA7328_sp002471345	6521	7351	6707	6526	6723	6527	6729	6640	7173	7828	7548	7005	7490	7064	6938	6563	6962	5604
JAAEPD01_sp024222455	2940	3381	2764	2767	2912	2651	3332	2784	2735	3516	3125	3060	3138	2889	2754	11632	2713	2703
JANSWP01_sp024743405	76628	94229	126347	108052	6154	6084	20420	20932	25494	6990	6008	34608	7739	9289	8048	101527	139815	149649
RFSX01_sp905480605	2256	3819	2480	2752	1450	1396	1685	1758	1823	3418	1874	1552	3163	3140	2265	2723	2229	3339
AM-2324_sp913056515	1018	1090	1132	1137	1058	1328	1165	1379	1502	1161	1171	1256	1443	1322	1195	1315	1473	1319
Aureispira_sp905480485	9681	13898	7595	7854	15952	18581	14670	8482	14894	26409	17213	2223	25306	28794	13307	3208	3750	3636
Aureispira_sp905480075	2350	2848	3415	2515	2799	2497	2619	1199	2940	3039	2140	1556	3338	3659	2915	2733	3041	2017
JAFMDF01_sp017857395	8631	13083	10857	9479	8065	9788	8061	10737	12093	7338	6190	8183	8540	8278	5940	8011	10111	4806
CAJQQY01_sp905480595	1240	1653	1149	0	1649	0	1015	0	1301	1795	1492	1019	1565	2002	1032	1010	1227	0
UBA8649_sp003447535	1997	2212	1835	1931	1809	1580	1816	1814	2070	2080	2146	2260	1602	1781	1831	2493	2315	2204
JAFMKE01_sp016777395	28152	33495	12500	10337	2353	1534	2090	1456	1674	3441	2805	3241	0	0	0	3369	5079	6497
JAFMKE01_sp017853115	17925	23147	25295	21739	18043	14815	19575	14696	20218	14832	23909	49246	6635	6369	9305	29178	30138	21787
UBA9320_sp016779945	210015	243127	247443	235106	225129	237050	259594	251344	270389	255094	264631	288875	263816	270254	264861	233746	215965	189672
UBA9320_sp913043145	14516	18012	15246	13579	10481	6632	14054	11040	8006	17096	10589	11824	4867	4829	6878	15643	17224	16985
UBA9320_sp913050005	15383	18028	17834	17177	15973	16535	18875	18035	18862	18841	18757	20753	18403	18792	18718	17245	16091	14435
UBA9320_sp003485825	11500	13969	12390	11472	12729	11307	12468	12810	12749	14567	13928	14716	13298	13625	13843	14340	14783	12435
UBA9320_sp024645005	8224	9407	8335	7379	7832	6478	8101	6977	7030	9226	7755	8302	7649	7791	7847	8184	8155	7268
UBA9320_sp022425465	9139	11095	9766	8420	8177	5616	9763	7546	7896	10360	8934	9464	6912	7402	6297	9888	10357	8450
UBA9320_sp002384205	1036	1248	1128	1054	1181	1238	1178	1032	1061	1315	1278	1137	1208	1163	1252	1180	0	1049
UBA9320_sp003484585	1617	2235	2087	1947	2349	1617	2371	1869	1926	3043	2467	2331	2415	2439	1717	2653	2672	2320
UBA987_sp002292105	14684	18570	26149	23779	9726	14853	25533	24798	29323	9000	15664	44478	6708	5624	10188	36677	32904	21910
UBA987_sp024679565	5175	7034	8392	6874	3212	4799	7321	6645	8968	4546	4712	10772	3966	4967	4225	10251	7671	6730
UBA987_sp913056425	1382	1522	1300	1059	1006	0	1114	0	0	1028	0	0	1075	0	0	1661	1541	1328
JAHEKB01_sp024638525	1104	1159	1104	1128	1036	1042	1123	1053	1053	1080	1003	1150	0	1066	1112	1132	1250	1002
VMCP01_sp008081305	207993	241059	238965	222076	40461	28737	108614	108081	101685	49502	44358	109503	12583	12453	36341	248978	269351	251379
UBA4465_sp002292365	160446	200704	176457	155949	163448	120579	175892	122676	125439	180226	148869	156724	130976	129755	125108	163356	172929	146257
UBA4465_sp913050055	4490	5602	4715	4367	4612	3351	4742	3710	3720	5350	4219	4588	3775	4080	3690	4839	5021	4041
UBA4465_sp002470835	5089	6427	5662	4777	4939	3981	4938	3632	4147	5278	4888	4950	3980	3935	3892	4972	5019	4747
UBA4465_sp905182375	5476	6576	5418	4268	4868	3794	5474	3617	3501	5780	4747	5313	3532	3813	3587	4586	5182	4702
UBA4465_sp002691385	3553	3811	3620	3466	3392	3134	3638	3174	3185	3890	3615	3478	3508	3568	3061	3497	3747	3306
Fabibacter_sp002477595	1868	1857	1807	1798	1500	1374	1684	1622	1624	1702	1413	1704	1677	1472	1476	1812	1726	1793
UBA10329_sp003456455	6853	8474	7809	7297	4789	4375	5419	5355	5596	5713	5321	6273	4906	4979	5146	8509	11626	12572
UBA1275_sp002457365	94051	113216	95194	87297	92077	89221	99247	90941	103142	117893	110550	114136	120186	122559	110744	91391	93210	75328
UBA1275_sp902529365	16914	21161	17753	15375	16506	15865	18478	16328	19273	21597	20337	20968	21828	23142	20067	16078	16617	14154
UBA1275_sp018401935	14491	18853	15811	14496	15142	14295	16608	14830	16642	19598	18053	18790	19640	19981	18086	15203	15444	13076
UBA1275_sp002323515	10999	13823	10937	10112	10922	10411	11904	10192	12405	14110	13312	14007	14739	15154	12948	10598	11035	9242
UBA1275_sp009926145	1347	1688	1390	1255	1490	1481	1341	1091	1483	1746	1500	1611	1686	1888	1517	1424	1207	1110
UBA1275_sp902529115	1138	1182	0	0	1017	1100	1047	1083	1009	1449	1425	1494	1347	1368	1243	0	1085	0
UBA10348_sp002469915	8695	12605	13450	11473	7412	6193	10424	8576	9374	7412	8745	12119	7046	7129	7541	13627	13007	8539
Actinomarina_sp014384285	271715	271883	272361	271859	272001	271584	272954	272240	272252	272997	272979	273927	272327	272710	272310	272739	273020	271986
Actinomarina_sp002683085	86699	89304	88192	87575	85934	85972	88565	86069	87033	89656	88724	90379	85117	86179	86094	88723	88301	85665
Actinomarina_sp014239265	100406	105547	102181	100398	97366	96529	102618	97064	98111	105196	103021	107483	94496	96273	97058	104738	103179	97168
Actinomarina_sp002308095	24960	29899	27439	27180	25135	26813	29869	26417	29439	32146	30287	34098	26591	28106	27300	29859	27673	25026
Actinomarina_sp002169115	36839	38802	38236	36971	35628	35459	38679	35805	36819	39391	38896	40597	33590	35439	35609	39075	39655	35040
Actinomarina_sp902519215	22486	23445	23545	23290	22244	22625	23729	23336	23945	23210	23395	24357	22422	22656	23130	24057	23949	22866
Actinomarina_sp902521955	16592	16883	16936	16834	16522	16532	16981	16867	16881	16843	16914	17248	16614	16597	16800	17109	16988	16740
Actinomarina_sp902555055	14020	14347	14510	14384	14086	14031	14408	14324	14425	14378	14401	14786	14044	14206	14291	14591	14501	14085
Actinomarina_sp016777845	2006	2034	2084	2061	2020	2065	2043	2041	2029	2030	2126	2170	2030	2070	2055	2110	2130	1951
Actinomarina_sp902595195	2170	2207	2304	2157	2093	2129	2267	2176	2294	2328	2250	2446	2169	2178	2196	2402	2188	2122
Actinomarina_sp002169845	2849	3008	2844	2987	2738	2783	3067	2833	2818	3145	3044	3329	2877	2845	2836	3064	3000	2857
Actinomarina_sp902555985	1210	1311	1279	1249	1240	1206	1233	1214	1258	1300	1354	1340	1224	1269	1301	1268	1273	1167
Actinomarina_sp902593795	1480	1756	1389	1659	1606	1449	1735	1397	1673	1661	1703	2081	1491	1538	1691	1857	1823	1163
Actinomarina_sp003282445	2662	2955	3053	2894	2676	3005	3505	2768	3012	3452	3114	3618	2845	3134	2955	2925	2852	2395
Casp-actino5_sp001510385	281663	322281	352847	324907	327859	263176	371867	347016	361200	361337	344738	368207	314425	329422	343151	386832	390628	324485
Casp-actino5_sp017859785	218713	242700	285852	258792	254535	194540	306594	287641	322782	266858	297907	371283	262976	266886	281815	323880	316860	258740
Casp-actino5_sp022425725	114361	136772	149269	133464	152355	105045	181180	158332	168156	163852	150618	164784	159956	162514	161641	176901	184818	123398
Casp-actino5_sp012269985	2450	3040	3324	2908	3477	2198	3835	3210	3795	3517	3170	3534	3519	3452	3340	3866	3873	2777
Casp-actino5_sp002501485	1830	2331	2714	2294	2593	1786	3042	2716	2835	2689	2611	2939	2847	2735	2861	3146	3092	2288
Casp-actino5_sp002727235	1737	2127	2391	1921	2428	1658	2885	2530	2570	2511	2346	2541	2425	2468	2336	2951	2745	1964
Casp-actino5_sp010024485	1560	1847	2137	1934	1976	1560	2322	2358	2624	1998	2399	2901	2134	2089	2348	2689	2536	2003
Casp-actino5_sp009924875	1123	1357	1530	1476	1298	0	1953	1508	1910	1623	1753	2463	1358	1376	1664	1791	1806	1503
Ilumatobacter_A_sp002711735	109793	131199	124723	108813	106434	70785	142134	133380	134964	132893	113664	130302	123997	135324	120223	145807	158093	109718
Ilumatobacter_A_sp018666235	63727	77169	78264	66661	65941	36897	86541	82148	79048	79394	64088	81309	62186	65292	61398	107047	119185	93475
Ilumatobacter_A_sp905480335	121101	142378	130560	114008	100359	34480	110524	90977	77294	107988	85920	103579	52156	46503	56367	136782	172253	103051
Ilumatobacter_A_sp905182555	1474	1703	1404	1512	1280	1052	1624	1491	1627	1529	1416	1718	1386	1384	1302	1925	2094	1601
UBA10347_sp003485885	136870	164196	172774	151395	126631	138597	159374	146786	167614	192876	177160	129527	101087	126754	135669	140209	136937	104964
MedAcidi-G1_sp002699555	1478	1651	1546	1429	1745	1823	1786	1623	1900	1964	1921	1763	2077	2164	2066	1465	1503	1279
UBA11606_sp905480195	2445	2632	3376	3184	3827	2339	4382	3588	4539	3369	4810	6512	2326	2918	4028	4468	3953	2413
JAJRXC01_sp021604885	1855	2172	2342	2036	2863	2270	2904	2881	3045	3198	3402	3148	3247	3328	3430	2266	2187	1257
JAJRXC01_sp024276495	1176	1369	1477	1192	1970	1491	1870	1870	2047	2096	2254	1975	2272	2149	2248	1407	1381	0
UBA9040_sp905477545	1746	1763	1924	2004	1350	1392	1630	1811	1574	1948	1751	1966	1453	1048	1817	1909	2180	1566
SHLQ01_sp905479685	2961	3557	2519	2529	2056	1944	3385	2256	3677	4517	3003	3352	4161	3722	2591	4333	2996	2171
SZUA-442_sp905480055	5462	6469	2906	3146	5505	2905	4992	3591	7440	8471	6459	7002	10419	7679	4154	4579	4232	2833
JAENVV01_sp905480085	1013	0	0	0	0	0	0	0	0	1282	0	1217	1405	1332	0	0	0	0
Pontimonas_sp002172585	2852	3075	2990	2580	3139	2667	2968	3071	2799	3554	3241	3193	2829	3112	2915	3247	4015	2938
Pontimonas_sp017852615	7826	9893	8285	7181	5609	3001	5629	5089	5403	5373	4761	9150	5038	5313	4226	7929	8775	4895
S36-B12_sp002729215	115654	136365	111130	97290	99836	69020	109986	101209	116050	118834	112191	133117	120072	120208	107286	126138	130798	79681
S36-B12_sp012103605	22560	25957	21625	17862	19491	12256	21991	18529	23545	23818	21462	26155	21677	22479	20975	24416	26262	14591
S36-B12_sp010029945	7436	8856	7595	6811	7021	4616	8607	7260	8392	8486	8456	9730	8407	8757	7953	9342	9838	6310
S36-B12_sp002728915	2785	3322	2737	2476	2388	1715	2654	2305	3046	3033	2759	3204	3005	2963	2708	3134	3254	1894
S36-B12_sp002694095	2181	2420	2117	1760	1847	1207	1963	1818	2174	2101	2005	2438	2168	2143	1985	2370	2489	1443
UBA4592_sp002469525	10951	14655	10594	8202	10138	5481	9629	9093	10398	10543	8869	13442	12355	11128	8008	10772	11303	4477
M55B157_sp018609125	5145	6483	5379	5695	4044	1631	6607	4448	6055	5658	4566	5321	3776	3091	3386	10729	9568	6656
GCA-2699445_sp022599915	22607	28989	21911	17881	12876	7046	12971	11067	9978	23633	13549	25331	9206	8519	11426	47761	56844	26507
Cutibacterium_acnes	3978	5053	12611	10456	58893	0	8757	9400	43768	1999	2304	6283	8122	4688	4110	5246	6465	9462
MB11C04_sp018607205	128057	144228	129962	123544	129949	109940	131766	126465	135325	150694	134877	136963	135790	135530	131563	138389	138039	123419
MB11C04_sp902569115	142016	168672	161250	151035	121856	110921	132816	127779	150377	137962	135342	144948	146253	144276	142156	150587	152331	121348
MB11C04_sp018675995	161714	198334	184521	164772	179236	153745	175811	170192	202695	201793	196029	205026	228091	227224	215657	170791	169541	120773
MB11C04_sp002689665	65962	77570	80005	72539	58541	46935	64559	62342	66630	69835	62936	72004	55676	55463	62157	91159	94682	75826
MB11C04_sp002686835	18187	19676	20071	18611	18518	16810	20885	19699	21707	21134	20192	22165	20823	20251	20232	22829	23072	19814
MB11C04_sp002477515	41700	51063	47344	42178	52958	48266	52840	46949	57038	59663	59644	58464	58568	59130	65688	41181	37483	28240
MB11C04_sp002168015	12248	14717	13965	13028	12117	9605	11646	11301	11069	14498	12354	14254	10478	10241	11130	15054	15530	13166
MB11C04_sp002167265	4634	5243	5048	4597	4532	4346	4829	4367	5142	5104	5082	5321	5169	5008	5150	5136	5012	4353
MB11C04_sp900299365	11378	13409	13301	12472	11987	11508	13913	12979	14109	13843	13363	15097	13428	13590	14108	15471	15358	13420
MB11C04_sp002713685	28525	34200	31053	28097	19481	17194	21385	20463	23488	22724	20896	21942	23425	22701	23113	26510	27319	23258
MB11C04_sp002722545	39339	51431	47822	42608	64752	59292	58133	53599	72977	67449	73432	65453	77908	77257	80808	30658	26672	12120
MB11C04_sp018646565	15194	17959	16333	15279	16642	14792	16492	15538	17998	18312	17729	19040	18260	17566	18757	16520	16551	13394
MB11C04_sp018645475	8143	10315	9483	8612	9959	8387	9243	8358	10175	11627	10941	10361	10849	10859	11356	8213	8488	5996
MB11C04_sp902580225	6086	7422	6794	6024	7267	6043	6583	6492	7193	8364	8145	7738	7847	7716	8377	5893	6067	4468
MB11C04_sp902612125	5900	6540	6253	5900	5075	4204	5656	4776	5691	6199	5625	6258	4870	5242	5279	6874	7104	5629
MB11C04_sp002726435	2060	2405	2254	2164	2751	2737	2515	2375	2951	3070	3147	3054	3256	3628	3319	2717	2838	2354
MB11C04_sp902615835	4288	5028	5302	4627	4119	3179	4310	3913	4449	4612	4260	4873	4055	3886	4074	5485	5583	4558
MB11C04_sp913048545	6905	8719	7618	7292	8403	7161	8348	7314	8441	9610	8933	9255	9450	9099	9635	6922	6056	4750
MB11C04_sp002694035	3084	3680	3323	3042	3103	2894	3179	2903	3402	3457	3529	3442	3534	3393	3515	3057	3335	2499
MB11C04_sp018645725	4272	6005	5181	4600	6805	6234	6149	5937	7324	6931	7949	7557	8311	7653	8803	3791	3640	2074
MB11C04_sp002167605	2790	3449	3176	2919	3181	2716	3165	3227	3319	3936	3338	3652	3768	3450	3585	3650	3421	3155
MB11C04_sp002500665	1521	1846	1743	1437	1766	1573	1715	1662	2006	1858	1973	1898	2029	2007	2332	1501	1567	1191
MB11C04_sp902618175	1084	1228	1177	0	1133	0	1176	1039	1117	1206	1095	1133	1061	1164	1142	1060	1232	0
MB11C04_sp002364975	1092	1234	1202	1063	1151	0	1261	1075	1260	1308	1235	1373	1186	1211	1252	1277	1251	1046
GCA-2730975_sp018695085	1992	2309	2514	2138	2419	1976	2099	2203	2809	2951	2881	2706	2933	3184	3078	1775	1924	1104
GCA-2730975_sp002730975	1179	1298	1270	1185	1463	1047	1229	1316	1505	1501	1599	1413	1618	1601	1678	1097	1143	0
UBA5691_sp002420265	133796	157111	164282	149331	152275	131671	177291	143616	163799	185127	175807	203823	178113	176337	176276	214368	224099	190473
UBA5691_sp002420185	23486	26946	27961	26333	26018	23036	31004	24918	28225	31874	30795	35646	31484	30767	31036	37001	38712	33422
UBA5691_sp018700525	3241	4446	4700	4026	4521	3518	4906	3969	4437	5531	4936	5870	4914	4181	4745	5988	6718	5256
UBA5691_sp021772595	1920	2527	2306	2103	2396	1970	3077	2327	2598	3053	2915	3149	2908	2515	2811	3282	3928	2959
Synoicihabitans_sp018667915	3006	3223	2895	2485	3013	2661	2876	2930	3346	4057	3728	3980	4376	4372	4632	4055	3957	3005
Synoicihabitans_sp913058185	1173	1488	1396	0	1376	1054	1234	1057	1479	1495	1736	1622	1786	2035	1821	1619	1634	1191
Cephaloticoccus_sp002713695	19431	27065	23695	19318	22184	19169	22463	20326	26629	32403	28162	29665	42778	45003	32994	23536	29744	20864
UBA2995_sp014529675	57122	70298	81186	70131	47670	39734	73458	55166	63282	52044	57440	92105	40103	43791	54673	107952	113435	88965
Lentimonas_sp905479975	1830	2828	3044	2064	2509	2184	3914	2288	3088	3168	3211	2990	3917	3412	2639	2474	2147	1856
Lentimonas_sp902728235	1079	1331	1421	1141	0	0	1684	1180	1464	1135	1132	1111	1174	1139	1185	1011	0	0
Lentimonas_sp002430605	1188	1311	1362	1225	0	0	1797	1155	1367	1150	0	1079	1056	1037	1066	0	0	0
Lentimonas_sp905182435	1122	1359	1263	1199	0	1096	1633	1107	1307	1050	0	1078	1086	0	0	0	1049	0
Lentimonas_sp002292345	1481	1500	1561	1526	1241	1291	1686	1354	1649	1400	1392	1504	1214	1339	1329	1380	1425	1181
AAA164-E04_sp000383715	184807	213089	205637	188499	187682	148093	193209	160563	184455	219135	199286	201107	199238	206249	206132	226984	236823	205903
AAA164-E04_sp002690655	145363	167469	159741	147605	150426	117237	153320	128176	144319	171486	156335	159499	159878	163523	165174	177463	185261	159883
AAA164-E04_sp014239995	2301	2636	2654	2251	2417	1974	2269	1826	2553	2632	2425	2634	2511	2740	2581	2860	2758	2416
UBA1096_sp002684915	8345	9344	8822	8353	8448	8204	8861	8453	8132	9573	8704	8939	8087	8347	8308	9592	9985	9299
SW10_sp000383735	13845	15926	12877	11744	13119	10119	12283	11041	11619	16510	14353	14092	14906	14333	14510	15067	16788	14949
SW10_sp022424905	133029	165582	131568	113421	131155	89741	107962	98506	119491	170845	145321	130700	159263	154324	146602	157408	179563	151899
SW10_sp905181965	9841	12076	9569	8559	9538	7225	7731	7043	8621	12468	10552	10362	11094	10702	10176	11552	13263	11112
SW10_sp002729295	3876	4672	4301	3873	4257	4120	4375	4056	4434	4868	4399	4639	4909	4955	4860	4358	4425	4024
SW10_sp002172625	5442	5905	5376	5239	5921	5507	5916	5710	5847	7614	6400	6270	7848	7676	6641	5500	6122	5473
SW10_sp002323895	5986	7076	5688	5019	6064	4281	4746	4460	4872	7536	6135	5818	7002	6594	6739	7139	7949	6731
SW10_sp002420315	4291	4636	4012	3303	3775	2568	3388	2873	3810	5152	4214	4127	4653	4206	4251	4653	5735	4718
Oceaniferula_sp003527555	2074	3226	3520	2795	3270	3494	3042	3318	5818	3844	3818	5099	6272	6363	6187	3188	2856	1950
Oceaniferula_sp018676385	9213	10387	9967	9011	9437	9154	9917	9403	10268	10645	10393	10337	10367	9925	10047	10471	10919	9355
Oceaniferula_sp002292185	7206	7965	7935	6489	7163	5970	7683	7340	7920	8135	8167	7600	7989	7097	7750	7946	7854	5965
Oceaniferula_sp017857425	2548	2983	3339	2656	2406	2007	2598	2343	2424	2645	2195	2499	2853	2770	2636	3414	3560	2657
Oceaniferula_sp009937455	2140	2298	2022	2178	1382	0	1523	0	1523	1623	0	1253	1635	1197	1469	2045	2488	1879
JAACDM01_sp009936795	352407	424366	310675	275650	304124	281804	343478	260461	374947	419886	328792	256228	375873	378812	374806	352290	342528	216144
Arctic95D-9_sp022424805	35726	45703	41284	36456	41940	35661	43708	36067	38673	41223	46767	40358	36758	37859	45777	32659	23983	8876
Arctic95D-9_sp002726915	1041	1114	1013	0	1067	0	0	1007	0	1348	0	1157	1113	1290	1239	1129	1351	0
Pontiella_desulfatans	1160	1297	1127	0	1139	0	0	1187	1388	1839	1593	1467	1859	1739	1305	1410	1117	1143
Lentisphaera_araneosa	38109	45279	46467	39744	4590	4314	9286	5082	6128	8981	7422	8346	6750	5735	10409	6746	7081	5366
UBA12247_sp003477185	2908	3273	2066	1923	4223	3573	3166	3008	3860	6371	4468	1601	6114	5939	4468	1435	1604	1382
Desulfolinea_sp024224815	2438	2682	2162	2080	2388	2036	2149	2026	2582	2797	2181	3103	3348	2750	1967	1985	2165	2124
PIVW01_sp003353825	4901	5361	5270	4780	5115	4102	4807	4536	4582	5519	4932	5336	4431	4767	4398	5900	6158	5293
UBA1328_sp018650845	6974	7223	7382	7205	7109	6876	7602	7169	7293	7195	7473	8123	6905	6874	7111	8094	8020	7449
UBA1328_sp018649665	3372	3708	3895	3742	3601	3390	4098	3723	3924	3791	3991	4583	3485	3564	3871	4222	4193	3802
UBA1328_sp012959765	2033	2172	2207	2181	2117	2038	2232	2149	2211	2185	2255	2461	2088	2114	2197	2332	2360	2206
UBA1328_sp018673955	2370	2466	2655	2312	2454	2464	2662	2552	2503	2458	2549	2922	2505	2380	2404	2817	2746	2584
UBA1328_sp013204545	1834	1925	1991	1876	1865	1816	2069	1916	2047	1974	2123	2218	1921	1907	1976	2179	2194	1876
UBA1328_sp002501045	1551	1576	1649	1562	1563	1524	1662	1588	1624	1581	1629	1737	1555	1572	1595	1753	1735	1604
UBA1328_sp024275195	1207	1235	1313	1248	1232	1228	1330	1287	1286	1296	1298	1428	1213	1244	1275	1374	1409	1285
UBA1328_sp905614375	1404	1474	1751	1539	1543	1459	1883	1685	1608	1721	1775	1892	1658	1638	1717	1869	1961	1647
TMED-70_sp002699165	1226	1252	1213	1179	1206	1250	1167	1180	1177	1276	1148	1263	1156	1169	1239	1232	1315	1144
TMED-70_sp009937255	5984	6729	5895	5804	6523	5837	6440	6312	6522	7238	6818	6587	6721	6740	6739	5508	5368	4806
TMED80_sp905478065	458467	469139	472508	467963	465802	463233	466822	463534	463778	466056	464245	473211	452495	455070	465489	476184	473241	463663
TMED80_sp018645565	62512	72714	69126	66431	66099	60603	72882	64740	62696	74260	72465	82126	51018	52969	58952	72411	72906	64656
TMED80_sp902559415	2247	2689	2717	2397	2757	2481	2981	2660	2583	2900	3065	3239	2057	2210	2300	2787	2526	2213
Marinisoma_sp002710515	1487	1654	1671	1654	1472	1474	1612	1563	1579	1589	1664	1664	1434	1492	1540	1794	1713	1580
Marinisoma_atlanticum	2084	2420	2324	2350	2310	1882	2301	2113	2531	2679	2329	2426	2188	2210	2134	2310	2247	2265
Marinisoma_sp902599655	1153	1211	1251	1154	1072	0	1302	1227	1268	1323	1206	1372	1060	1242	1129	1245	1412	1210
Marinisoma_sp902525615	1284	1317	1237	1055	1268	1048	1051	1180	1492	1574	1081	1282	1291	1539	1457	1127	1360	0
TMED108_sp002724735	1974	2191	2114	1996	2222	2120	2205	2127	2143	2377	2280	2399	2334	2373	2306	2313	2280	2113
GCA-2689995_sp002689995	1028	1192	1077	1052	1094	1169	1146	1118	1151	1360	1131	1266	1215	1252	1230	1218	1251	1071
UBA1268_sp905477565	383409	414981	383376	366956	339440	297501	335112	345954	373372	377844	372665	422302	356194	372256	346998	384805	410004	368458
UBA1268_sp016776925	36369	41069	37656	35297	32447	28719	32716	32555	35177	37303	36427	42192	33840	36471	33769	38032	41839	35224
UBA1268_sp003509235	31889	36029	32082	29540	26887	22874	26716	27609	30280	31182	30587	37381	28603	30223	27581	32395	35519	29439
UBA1268_sp009919445	87612	108545	98659	85676	69323	57399	69050	79428	90499	79856	82711	105340	82250	93167	84164	111392	127850	81181
UBA1268_sp018694455	9979	12153	9521	9082	7731	6218	7911	8331	8826	9482	9056	11793	8332	8776	7924	9434	11565	8973
UBA1268_sp002694955	3869	4474	3928	3648	3076	2679	3306	3505	3735	3673	3631	4755	3547	3655	3287	4007	4284	3651
UBA1268_sp002862165	4300	5236	4589	4387	4198	3539	4295	3926	5109	5408	5389	6119	4846	5598	4675	5192	5459	4277
UBA1268_sp014238855	3125	3366	2926	2585	2657	1942	2407	2669	2735	3009	2907	3591	2628	2687	2593	2921	3296	2561
UBA1268_sp913052575	1797	2379	1857	1630	1523	1267	1426	1661	1705	1888	1621	2112	1604	1720	1347	1932	2149	1618
UBA1268_sp011523305	1783	1936	1761	1569	1579	1427	1473	1700	2087	1844	1933	2277	2827	2785	2780	1713	2064	1249
UBA1268_sp009922585	1107	1531	1339	1045	1144	1010	1041	1267	1244	1184	1262	1167	1420	1496	1151	1211	1422	0
M30B53_sp016779265	1752	2197	3652	2357	1853	1537	1933	2081	3176	1258	1794	4272	0	0	1197	2277	2136	1308
Mariniblastus_sp011087765	107333	127883	108028	97198	51898	31748	72015	51259	57505	91287	63305	76859	27026	25898	35230	128922	145179	127921
Mariniblastus_sp024225195	39383	50447	42200	37493	24345	20308	33305	24232	33231	41695	32782	30289	20724	18784	20082	49095	53189	35800
Mariniblastus_sp011523945	3227	3981	3494	2799	1671	0	2448	1811	1753	2489	1873	2314	0	0	0	4167	4318	3055
UBA721_sp002698965	1243	1370	1347	1324	1292	1246	1325	1312	1328	1446	1407	1341	1392	1377	1363	1319	1375	1317
Rubripirellula_sp016779185	28121	35340	32130	27187	48904	35702	42650	32702	54298	69991	61964	60174	97678	96727	68598	38326	40060	34745
Rubripirellula_sp002712845	6230	7374	6591	5464	3157	2521	3929	2946	4295	5106	3510	4618	3001	2828	2802	8018	9053	5711
Rubripirellula_sp002690925	8177	8463	6823	6425	3918	2663	4998	2785	3303	6352	4740	5002	2488	1845	2200	6938	8760	6581
Rubripirellula_sp003513555	1675	1745	1582	1248	0	0	1038	0	1175	1495	1170	1247	0	0	0	2277	1938	1870
Rubripirellula_sp002689655	1351	1563	1843	1749	1508	1315	1736	1279	1363	1981	1589	1868	0	1375	1264	2030	2054	1587
JABAAE01_sp905480545	86287	104340	102833	90175	39203	27645	51048	43288	52233	52805	40006	48284	35946	34334	36049	115668	128709	92161
CAJQPP01_sp905480235	25865	29028	26206	26085	14424	12907	17201	13615	21468	23430	18096	16296	21202	22972	16531	27728	30490	23043
CAJQPP01_sp024232675	14150	16075	12890	10827	2231	1424	3351	2954	3107	4540	2944	4049	1107	1057	1448	11770	14144	12951
UBA7805_sp002168195	10703	12132	11260	10659	12059	10811	11103	10731	11612	12442	11662	11455	11998	11904	11539	10921	11551	10360
Fuerstiella_sp024230215	1729	1681	1613	1428	1543	1251	1499	1484	1407	1951	1765	1954	1964	1970	1401	1695	1730	1338
JABMPE01_sp016779365	1470	1712	1496	1340	0	0	0	0	0	0	0	0	0	0	0	0	1105	1355
Gimesia_sp022600195	3056	3879	2913	3430	2266	3055	2609	2554	3616	3753	3195	4030	2555	2655	2299	3875	4352	2690
GCA-2862085_sp016779205	233382	248832	280855	259848	253751	205276	269791	232523	248618	273873	268258	293494	218843	207089	225301	333319	339204	307841
GCA-2862085_sp905480285	113188	122889	140612	128848	129348	98386	139994	111765	125625	156561	143510	148520	128567	120816	127935	164584	175670	146318
GCA-2862085_sp002862085	1312	1442	1537	1348	1384	1203	1471	1181	1317	1610	1569	1539	1299	1249	1331	1739	1731	1604
GCA-2686945_sp016779225	2025	1986	3940	3211	1297	1127	1934	1349	2100	1772	1719	2036	1669	1667	1406	3269	4053	3464
GCA-2686945_sp011524785	1043	0	1360	1072	0	0	0	0	0	0	0	0	0	0	0	1019	1162	0
GCA-2746235_sp021776795	4179	4923	5588	4657	3894	3103	4103	2855	3500	5602	4030	2757	4357	3949	3628	4765	6514	5499
UBA12014_sp009936695	197192	224122	276745	245859	226320	156143	257363	197485	242227	244289	261029	366119	228567	222236	244206	365443	359944	325055
UBA12014_sp002684755	17318	19975	26298	21814	12267	7419	16666	12231	15442	14214	15743	28432	7689	6834	9797	37170	40832	40289
UBA12014_sp002690755	3371	4066	4634	3668	3058	1878	3807	2833	3132	3060	3574	5047	2794	2622	3307	6841	6762	5910
UBA12014_sp002683215	2296	2793	3506	3102	2191	1823	2853	2232	2274	2514	2925	4319	2199	1962	2485	4692	4673	4561
UBA12014_sp002684855	1062	1064	1313	1105	1056	0	1209	1049	1184	1518	1386	1583	1386	1336	1373	1620	1774	1724
UBA8087_sp002684315	2171	2530	3053	2899	2032	1438	2377	2068	1990	2160	2371	3724	1503	1308	1580	4895	4609	4824
UBA8653_sp002168105	1223	1312	1358	1572	1046	0	1320	0	1155	1509	1191	1480	0	0	0	2373	2342	1508
UBA12191_sp002691835	23616	25206	25824	24184	21980	22031	26450	22249	24138	25755	24598	24020	20728	20784	22750	27140	28260	25919
GCA-2683135_sp002683135	1236	1361	1311	1295	1343	1304	1363	1296	1392	1406	1417	1490	1327	1334	1408	1402	1446	1271
Synechococcus_C_sp000230675	88735	104836	77513	67828	77076	22246	40669	45123	49333	45606	43947	32548	91810	102411	73580	66949	76731	68985
Synechococcus_C_sp014279835	57479	66865	49412	41631	38591	10627	22304	25562	25114	26679	25913	25634	31251	34598	26644	44973	53277	44087
Synechococcus_C_sp002500205	2900	3435	2441	2032	2101	0	1203	1505	1489	1422	1300	1172	2134	2065	1626	2263	2618	2218
Synechococcus_C_sp003210315	1186	1586	1221	1024	1172	0	0	0	0	0	0	0	1256	1422	1207	1138	1260	1065
Synechococcus_C_sp000014585	1179	1472	1016	0	0	0	0	0	0	0	0	0	1120	1236	0	1085	1202	0
Synechococcus_C_sp001040845	1233	1673	0	0	0	0	0	0	0	0	0	0	1121	1125	0	0	1040	0
Parasynechococcus_sp016777265	31061	34573	28766	26575	16075	6568	15055	15175	16671	16416	13678	8438	17387	20525	15692	32120	36942	29663
Parasynechococcus_sp000012505	10669	12740	10375	9404	9899	3907	6435	7743	8429	7271	7313	3734	14535	16717	13105	10915	12803	9571
Parasynechococcus_sp000153805	8645	10586	9237	7855	8239	2914	5442	6403	6258	6177	6126	3117	12301	14802	10513	8975	10105	8082
Parasynechococcus_sp003208835	9199	11170	8718	8205	5859	2446	5255	5318	5359	5140	4595	2601	5959	7407	5700	9823	11854	9541
Vulcanococcus_sp000179255	7008	8964	3784	3098	9156	6516	5539	7170	10051	11448	9511	1705	24301	32587	20361	1394	1050	0
JCVI-SCAAA005_sp002450295	152097	178359	171734	155686	176886	164627	189706	167126	185191	206339	211948	195387	189131	206212	198913	171027	168313	144314
JCVI-SCAAA005_sp913056375	124910	148063	140125	128627	143445	133251	154888	136181	151575	166815	171378	157541	151686	166332	162385	142213	139363	120163
JCVI-SCAAA005_sp002683655	189759	228962	212926	187253	218795	189384	241753	197481	215261	283697	270000	224905	242056	277494	251183	206660	213206	191600
JCVI-SCAAA005_sp011522845	39492	48823	45504	42291	47453	40453	50065	42912	47948	55090	56169	50088	46743	53238	51243	46058	45964	38502
JCVI-SCAAA005_sp000224765	11037	13065	12333	11307	12526	11092	13613	11477	12638	15782	15982	13463	14060	16066	14647	11656	11833	9964
JCVI-SCAAA005_sp002730365	7543	8889	7966	7324	8481	7303	9496	7902	8732	10204	10368	9346	9117	10107	9456	8363	8157	7034
JCVI-SCAAA005_sp003541985	3864	4728	4675	4007	4822	4011	5093	4219	4677	5801	5735	5064	4920	5404	5224	4667	4317	3909
SG8-38_sp019309605	1391	1650	1406	1012	1836	1132	1714	1166	1677	2547	1950	2047	2003	1486	1068	1225	1255	0
UBA9042_sp002726535	2377	2366	2512	2370	2235	2181	2200	2162	2167	2246	2270	2245	2272	2262	2211	2421	2487	2445
JAAESX01_sp024228935	3345	3589	3271	2681	1986	1404	2383	2096	2229	2192	2230	3055	1473	1320	1496	3614	3939	3371
CAJQPC01_sp905480105	2336	2144	2256	2296	1949	2265	2443	2090	2181	2721	2592	1914	1995	2271	2189	2160	2421	1522
CAJWHX01_sp913040875	2839	3555	3198	2812	2855	2338	3381	2112	2036	3386	3129	2486	2234	2095	1980	2306	2160	1255
UBA796_sp002707085	1060	1115	1128	1142	1121	1187	1234	1157	1210	1206	1188	1183	1266	1276	1277	1169	1205	1088
M1803_sp023954855	1506	1598	1539	1016	1584	1070	2088	1359	2135	3022	1638	1470	1556	1369	0	0	1211	0
JAACDH01_sp009936995	1049	1083	0	0	0	0	1187	1054	1211	1430	1449	0	1461	1259	1144	0	0	0
CACGMS01_sp902574205	3717	4129	4451	4140	4191	4384	4857	4554	4342	4495	4735	4819	2861	2698	3923	4586	4447	4242
Halarcobacter_sp024228275	5729	6142	6327	6155	6395	6199	6264	5872	6400	6714	6332	6588	6265	6483	6483	6420	6506	6148
Poseidonibacter_sp905479135	2803	3045	2947	2910	3035	2946	3216	2949	3116	3405	3104	3615	3377	3244	3166	3272	3488	3299
UBA1140_sp022600655	1140	1493	1407	1109	1511	1334	1354	1297	1448	1629	1475	1440	1639	1504	1308	1210	0	0
Desulfoluna_sp013619155	1583	1636	1683	1584	1754	1643	1596	1650	1693	1844	1721	1775	1667	1794	1647	1732	1707	1505
JAFDCJ01_sp945787595	4567	6302	3226	2772	4890	4803	3802	3445	5956	8162	4998	5274	10715	6730	4095	3282	2957	2433
JAFDCJ01_sp902749685	3668	5042	3031	2399	4252	3539	2819	2925	5189	6569	4828	4185	7583	4722	2847	2659	2522	1938
JAFDCJ01_sp024277475	1054	1582	0	0	1256	1329	1086	0	1654	2191	1440	1419	2775	1995	1171	0	0	0
JAFDCJ01_sp019310665	1026	1287	0	0	1169	1136	0	0	1619	1781	1322	1241	2254	1436	0	0	0	0
UBA2230_sp024230435	6493	8106	7943	7148	7516	4141	5770	7436	7825	6547	6636	6700	8510	9580	8386	8360	8144	6666
JABDQA01_sp905479735	16576	23101	12331	10822	12924	11887	13801	9963	22986	22369	12386	15512	34543	22427	12170	13737	8674	6077
Desulforhopalus_sp013139415	1038	1690	0	0	2348	1424	1354	1327	1978	2354	1732	1253	3906	1724	1069	1203	0	0
BM004_sp012974315	1364	1168	0	0	1514	0	1035	0	1286	2099	1219	1710	1722	1635	0	1411	1021	0
BM002_sp002899795	1804	2070	1217	1201	2376	1296	1294	1270	2379	3586	2530	2559	3826	2606	1623	1597	1724	1082
UBA4427_sp002390675	312930	355509	443550	389344	336438	300027	450084	352572	401720	471086	435708	468237	301928	324128	348427	494643	581443	452281
TMED88_sp002171515	5092	5396	4894	4409	5453	4463	5368	4830	5423	5891	5290	5224	6957	6585	5827	6526	6716	6177
GLO-12_sp003353845	8527	10016	8667	7907	8304	9326	10327	6804	8788	12134	9870	8588	8956	9724	9562	7591	7941	6567
JAAESQ01_sp024229275	1068	1324	1031	0	1361	1236	1287	1146	2116	1905	1639	1436	4866	4634	3277	0	0	0
JAJACQ01_sp022601435	16405	16666	16585	16572	16711	16707	16773	16638	16842	16803	16755	16850	17014	16978	16955	16561	16682	16365
Neptunochlamydia_sp018399055	1591	1805	1391	1272	3289	1234	1704	1546	1564	2886	2135	2405	1418	2471	1293	1261	1570	1274
UBA2589_sp022428035	5899	6710	8363	7446	5858	4469	10285	7601	9080	9297	9060	10185	8646	7894	8953	9917	9641	7740
UBA2589_sp002390225	1547	1684	2417	2188	1716	1236	2787	2055	2539	2919	2545	2735	2248	2222	2430	2982	2924	1981
AAA071-K20_sp003265975	5677	6002	5812	5848	5969	5847	5877	5772	5914	6117	6055	6115	6090	6045	6048	6008	6121	5863
GCA-002719695_sp002719695	1060	1447	1458	1293	1401	1698	1805	1561	1533	2078	1955	1759	2033	2171	2058	1265	1430	1124
UBA817_sp016779165	33511	42650	40958	34898	50509	56056	47089	40707	51714	64346	68158	54988	68784	80304	74700	38719	38867	28413
JAAEPJ01_sp024222485	12139	13895	14155	13517	15393	13722	12304	11697	13921	15902	14338	15191	15175	15865	15895	16035	15737	13999
JAAEQR01_sp024231215	1154	1491	1313	1195	1383	1168	1346	1284	1263	1468	1404	1505	1356	1387	1337	1570	1547	1422
M0040_sp012974435	5103	7324	3785	3270	5471	3817	4327	3543	6240	9057	6218	5707	9703	6262	4320	4107	3287	2567
M0040_sp006226895	2618	3551	1613	1482	2854	2179	2279	2016	3184	4723	3161	3035	4698	3428	2101	2411	1952	1529
JAHEEI01_sp024640785	3182	4729	2939	2350	4148	3057	2960	2782	3941	6530	4998	4823	5709	4463	2727	3284	2910	2075
UBA12015_sp003447545	16968	18766	20000	18429	15114	12127	18379	14311	14628	18984	17474	21516	12419	11916	13308	24093	24227	21042
GCA-2724215_sp018672475	1167	1306	1351	1245	1028	0	1054	1019	1119	1444	1098	1086	1376	1321	1198	1298	1531	1453
JABIBH01_sp024229695	1309	1474	1405	1322	1415	1368	1387	1314	1339	1459	1411	1405	1365	1357	1302	1292	1421	1334
Glo-17_sp003353795	1015	0	0	0	0	0	0	0	0	0	0	0	0	0	0	0	0	0
MGIIa-L1_sp002502605	488202	499645	490483	480884	495883	485896	494457	492632	498005	502705	502154	506579	491792	488951	493194	481087	478699	441962
MGIIa-L1_sp009887095	392971	406287	396204	384234	404539	394033	399598	399684	408083	411654	411826	418220	408394	405533	408881	380623	375771	336878
MGIIa-L1_sp002506275	315716	326335	318744	310523	325288	322143	320533	323500	331579	331735	330360	331744	336280	335887	334556	306379	307249	280089
MGIIa-L1_sp018701175	43380	50367	44263	40768	48616	44884	43657	44279	51336	56578	52595	54741	56526	56210	56616	38175	38713	32789
MGIIa-L1_sp009887195	126451	165785	117312	104307	223848	208629	170047	169082	221783	280727	264475	225913	313056	320390	294181	90245	86800	69216
MGIIa-L1_sp018691345	12362	13056	12498	12043	12932	12475	12653	12701	13376	13715	13546	13728	13762	13793	13687	12030	11722	10543
MGIIa-L1_sp000246735	12725	13626	13378	12509	13693	12948	13376	13200	13745	14230	14176	15170	13188	13325	13638	12388	12465	10739
MGIIa-L1_sp003602605	17205	20200	18251	16622	19063	17925	18007	18649	19879	21281	20627	22322	20021	19415	20341	17143	17501	14295
MGIIa-L1_sp018667575	32825	45046	25030	21404	66790	53718	36449	44539	70131	98534	78560	43092	140078	145809	113437	16947	17301	13740
MGIIa-L1_sp003602645	8020	8566	8006	7694	8236	7983	8291	8133	8490	8948	8830	9453	8129	7922	8148	7597	7491	6590
MGIIa-L1_sp905182125	2907	3175	2989	2652	3088	2702	2978	2853	3059	3097	3237	3451	3118	3006	3189	2863	2687	2292
MGIIa-L1_sp011526375	1664	1762	1138	1307	1155	1028	1087	1079	1169	1264	1322	1177	1128	1178	1101	1115	1108	1133
MGIIa-L1_sp002495535	3888	4337	3986	3922	4117	4057	4049	4185	4239	4434	4618	5111	4419	4400	4267	3673	3847	3383
MGIIa-L1_sp018659375	4986	6204	4182	4368	8427	7773	6404	6574	8499	11105	9678	8828	12468	12797	11460	3847	3220	2554
MGIIa-L1_sp022424925	1799	2004	2049	1849	1810	1918	2023	1869	2243	1961	2060	2490	2243	2088	2196	1812	1695	1509
MGIIa-L1_sp905182185	2196	2670	2552	2309	2234	2238	2327	2420	2607	2646	2792	3071	2754	2695	2649	2083	2050	1869
MGIIa-L1_sp009937025	1428	1570	1399	1449	1463	1487	1381	1430	1657	1601	1619	1676	1703	1648	1611	1400	1413	1260
MGIIa-L1_sp8160u	1790	2261	1943	1860	1936	1769	2023	2031	2146	2283	2211	2587	2039	2006	2087	1809	1816	1437
MGIIa-L1_sp905181785	1341	1522	1378	1350	1443	1394	1422	1393	1609	1517	1535	1673	1536	1565	1523	1387	1324	1184
MGIIa-L1_sp902520595	1652	1881	1869	1580	1882	1735	1654	1839	2218	2207	1960	2344	2198	2111	2125	1536	1677	1256
MGIIa-L1_sp002687075	1282	1383	1361	1311	1377	1279	1428	1362	1486	1438	1568	1717	1479	1403	1425	1277	1235	1125
MGIIa-L1_sp002170315	1002	1186	1055	1028	1135	1211	1075	1215	1212	1222	1199	1221	1270	1389	1320	0	1092	0
MGIIa-L1_sp022425585	2179	2697	1805	1700	3759	3407	2881	2500	3384	4618	4014	3812	5456	5537	5173	1525	1416	1147
Poseidonia_sp002494645	526656	532699	531173	530301	531763	529896	533050	533204	533371	534732	533554	535262	533674	532617	534173	529566	526744	498193
Poseidonia_alphae	97984	115260	120820	106650	72299	61523	84863	85697	91409	85149	85200	137239	56812	56914	68926	103147	106470	85115
Poseidonia_sp016778305	21580	24640	23533	21746	21636	20757	21503	21868	23837	23166	23491	26643	24561	23825	24361	19467	18300	14741
Poseidonia_sp018662715	6006	6477	6435	6005	6020	5740	6515	5921	6290	6693	6423	6719	6102	6256	6350	6521	6501	6092
Poseidonia_sp003602485	6763	7842	6226	5764	5626	4442	5111	5381	5990	6122	5694	7052	6289	6524	6515	4770	4344	3603
Poseidonia_sp003602475	23262	28998	28760	24237	28378	24006	26470	29182	36163	34167	32081	40102	34789	33489	33433	24675	26278	18755
Poseidonia_sp002495645	2343	2701	3301	2886	2796	2635	2900	3127	3634	2528	3139	4425	2767	2818	3144	2599	2324	1503
Poseidonia_sp023254365	1121	1345	1454	1202	1013	1057	1185	1222	1430	1076	1201	1712	1144	1190	1281	1052	1079	0
Poseidonia_sp022426155	3612	4086	3976	3823	3667	3681	4006	3800	4043	3915	4040	4200	3980	3826	4139	3375	3723	3315
Poseidonia_sp002689105	2214	2363	2799	2564	2315	2399	2531	2738	3146	2022	2699	3781	2464	2466	2876	2289	1874	1473
Poseidonia_sp8339u	2630	3182	2944	2518	2859	2852	2623	2851	3415	2881	3121	3554	3220	2760	3219	2570	2487	2058
Poseidonia_sp002728035	1741	2217	2198	2073	1865	1813	1814	2022	2252	1740	1855	2643	1938	1866	2261	1532	1784	1400
Poseidonia_sp023254355	1175	1242	1270	1176	0	0	1121	1143	1199	0	1182	1348	0	1111	1143	1039	1241	1062
MGIIa-L2_sp018666575	42359	49183	46629	43185	50884	47557	47574	48519	55262	55184	54203	56739	60079	59622	58138	46006	47017	40192
MGIIa-L2_sp016777125	73216	90941	90406	81112	85019	81704	80551	85312	103425	92702	95587	113900	113098	113725	113787	77091	77075	60771
MGIIa-L2_sp009887135	40255	49359	46839	42112	47223	43923	44334	44436	55024	52615	52989	60362	57543	58730	58965	41407	39919	30962
MGIIa-L2_sp018645535	4808	5789	5307	5000	5911	5504	5277	5338	6273	6156	6040	6666	6956	6967	6993	5039	5097	4252
MGIIa-L2_sp002722615	1009	1120	1094	1038	1165	0	1076	1091	1092	1332	1138	1250	1239	1218	1182	1152	1089	0
MGIIa-L2_sp002171315	3526	3864	3839	3449	3766	3692	3658	3803	4257	4274	4219	4933	4874	4996	4887	3638	3434	2882
MGIIa-L2_sp022425185	3102	3540	3313	3135	3463	3469	2940	3411	3671	3576	3665	4229	3997	4117	4334	3264	3152	2326
MGIIa-L2_sp002496635	2823	3465	3286	3111	3520	3259	3395	3468	3808	3776	3800	4055	4308	4178	4308	3019	3184	2641
MGIIa-L2_sp003602665	2779	3134	2929	2806	3333	3128	3111	3183	3569	3492	3512	3642	3966	3866	3889	2983	2704	2598
MGIIa-K1_sp002689565	5815	6821	6075	6245	6972	6152	6749	6508	6825	7529	7480	7930	7263	7425	7143	7177	7264	6753
MGIIa-K1_sp009936765	1784	2179	2032	2200	1775	1769	2249	1999	2325	2000	2131	3257	1773	1648	1561	1862	1854	1532
MGIIa-L3_sp11892u	10251	12004	15992	14159	11007	12770	14302	16856	19938	12762	13983	19032	14228	13727	14957	12671	12408	8058
MGIIa-I_sp002699515	1569	1752	1168	1128	1979	2408	1770	1425	2356	2524	2312	1621	3905	3880	3691	1394	1431	1023
MGIIb-O2_sp002498985	106459	114100	117574	113365	99071	97024	112059	108332	108814	102781	103968	116602	84873	92488	101999	103134	101599	94836
MGIIb-O2_sp002685315	66482	68510	67649	67262	65397	64107	67240	66507	66440	67287	66309	67602	53893	56997	64091	66427	66125	64706
MGIIb-O2_sp002495525	9768	10484	10417	10174	9420	9018	9941	9749	9636	9837	9493	9954	8127	8979	9849	9157	9286	8862
MGIIb-O2_sp902593945	3512	3867	3908	3831	3385	3293	3634	3425	3605	3702	3553	3642	3002	3242	3673	3490	3297	3237
MGIIb-O2_sp002497245	1715	1768	1761	1701	1638	1568	1765	1667	1688	1674	1671	1752	1459	1627	1709	1574	1612	1491
MGIIb-O2_sp002504905	1693	1882	1839	1741	1616	1565	1761	1624	1699	1713	1676	1770	1505	1599	1709	1600	1564	1466
MGIIb-O2_sp002686525	1292	1391	1340	1328	1213	1107	1357	1255	1227	1257	1202	1324	1109	1160	1293	1231	1166	1125
MGIIb-O2_sp016777225	1841	1943	2022	2051	1804	1699	1836	1798	1966	2006	1801	2051	1654	1833	1879	1541	1726	1618
MGIIb-O2_sp902514485	1100	1214	1225	1154	1236	0	1219	1244	1152	1252	0	1330	0	1077	0	1092	1026	0
MGIIb-O3_sp002172375	2541	2722	2597	2435	2845	2972	2867	2647	2973	3122	2975	2834	3416	3448	3268	2552	2532	2472
CG-Epi1_sp016845825	12562	12724	12680	12661	12463	12282	12559	12535	12569	12607	12491	12864	12439	12508	12440	12744	12837	12739
SG8-52-3_sp020054495	6355	6759	6745	6544	6868	6632	6685	6652	6762	7103	6718	6856	6855	7036	6574	6686	6732	6418
ARS21_sp002686215	13340	14523	13836	13499	14175	14079	14641	14042	14689	15493	14941	15725	15209	15743	15602	14824	15003	13853
ARS21_sp002725495	1764	1901	1800	1798	1893	1852	1816	1787	1931	2094	1926	2004	1960	2014	1990	1931	1964	1837
JAAGZO01_sp024206195	13740	14680	14419	14036	14569	13877	14430	14195	14327	15108	14534	15231	14606	14862	14661	14887	14467	13274
ARS23_sp002686195	1441	1686	1640	1512	1612	1524	1532	1599	1553	1801	1625	1850	1571	1557	1633	1852	1844	1654
Nitrosopumilus_cobalaminigenes	3768	5056	4377	3782	4541	2376	5489	3834	3733	7925	5269	6351	2139	1403	2053	5576	6222	3480
Nitrosopumilus_oxyclinae	1891	2329	2335	1766	2582	1638	2176	1970	1858	3635	2362	2390	1366	1101	1064	2074	1963	1450
Nitrosopumilus_sp905479565	1592	2109	1787	1527	1989	1192	1746	1473	1402	3001	1983	1968	1112	1007	0	1488	1601	1035
Nitrosopumilus_sp014384555	1025	1395	1321	1085	1284	0	1351	1188	1132	2163	1394	1427	0	0	0	1533	1358	1005
SOKP01_sp013375475	2190	2556	2069	2154	2347	2140	2223	2028	2483	2569	2238	2422	2727	2533	2344	2390	2224	2107
Loki-b32_sp013375485	1686	2206	1974	1872	2154	2255	2067	2201	2236	2288	2197	2032	2356	2372	2369	1782	1734	1243
Borrarchaeum_sp016840645	2741	3466	3078	2757	3265	3320	3303	3235	3476	3769	3522	3605	3861	4208	3953	3052	3117	2392
Pelagibacter_sp902588895	0	1260	1219	1122	1180	1138	1153	1107	1119	1268	1372	1396	1236	1159	1218	1253	1228	1089
Pelagibacter_sp913052435	0	1160	1060	0	1108	1018	1132	1053	1100	1190	1184	1251	1190	1134	1148	1175	1215	1069
Pelagibacter_sp902588925	0	1043	0	0	0	0	1047	0	0	1092	1072	1138	1021	1031	1049	1011	1048	0
Pelagibacter_sp902624585	0	1130	1066	1028	1042	1053	1144	1036	1119	1241	1170	1268	1147	1175	1180	1145	1133	1056
Pelagibacter_sp902600245	0	1126	1092	1012	1034	1042	1061	1055	1100	1201	1151	1276	1126	1065	1104	1096	1089	0
Pelagibacter_sp003282985	0	1189	1137	1049	1155	1045	1165	1042	1132	1203	1198	1387	1139	1143	1146	1203	1287	1049
Pelagibacter_sp902596355	0	1131	1124	1009	1113	1065	1156	1049	1050	1199	1181	1285	1063	1095	1069	1183	1138	1093
Pelagibacter_sp902596185	0	1087	1015	0	0	0	1030	1005	1009	1135	1099	1185	1043	1058	1042	1134	1056	0
Pelagibacter_sp902608975	0	1122	1032	1007	1018	0	1121	1019	1101	1191	1177	1200	1106	1118	1082	1145	1201	1019
Pelagibacter_sp902557585	0	1007	0	0	1004	0	1037	0	0	1168	1058	1188	1070	1049	1016	1067	1094	0
Pelagibacter_sp003281005	0	1102	1027	0	0	1047	1104	0	1034	1169	1100	1201	1053	1077	1057	1057	1118	0
Pelagibacter_sp902531025	0	1161	1090	0	1083	0	1118	1054	1022	1149	1128	1278	1127	1123	1079	1179	1133	1003
Pelagibacter_sp902618695	0	1104	1056	1109	1059	1122	1295	1218	1236	1382	1179	1444	1261	1070	1274	1214	1206	1008
Pelagibacter_sp902566775	0	1143	1098	0	1038	1033	1125	1057	1063	1191	1200	1250	1103	1128	1113	1176	1182	0
Pelagibacter_sp902576765	0	1098	1046	1005	1018	0	1065	0	1037	1167	1096	1238	1065	1071	1013	1113	1147	0
Pelagibacter_sp003279765	0	1104	1071	0	1050	0	1116	1008	1026	1204	1134	1211	1110	1071	1113	1130	1110	0
Pelagibacter_sp902581925	0	1141	1095	1027	1019	1026	1161	0	1066	1288	1188	1291	1168	1150	1171	1202	1131	1007
Pelagibacter_sp902539035	0	1053	1046	0	1065	1041	1072	1008	1035	1207	1194	1253	1104	1097	1064	1123	1117	0
Pelagibacter_sp902532195	0	1149	1087	1056	1127	1027	1177	1103	1101	1293	1203	1316	1148	1109	1147	1230	1266	1051
Pelagibacter_sp902510635	0	1139	1075	1124	1074	1042	1117	1039	1087	1158	1182	1391	1202	1092	1258	1254	1154	1029
Pelagibacter_sp902578255	0	1095	1058	1006	0	1002	1100	1026	1072	1188	1139	1310	1061	1051	1075	1127	1148	0
Pelagibacter_sp902517455	0	1219	1116	1027	1137	1063	1133	1088	1101	1182	1154	1312	1138	1065	1128	1209	1250	1065
Pelagibacter_sp902574705	0	1140	1076	0	1062	0	1081	1090	1069	1242	1135	1271	1131	1065	1106	1154	1147	0
Pelagibacter_sp902555465	0	1082	1070	1009	1050	0	1104	1028	1148	1233	1167	1289	1118	1116	1129	1159	1176	0
Pelagibacter_sp902569105	0	1037	1005	0	0	0	1056	0	0	1178	1068	1141	0	1006	1072	1108	1095	0
Pelagibacter_sp902601785	0	1124	1056	1070	1116	1048	1158	1048	1064	1227	1181	1260	1113	1148	1134	1151	1191	0
Pelagibacter_sp902514945	0	1004	0	0	0	0	0	0	0	1033	1042	1132	0	0	0	1002	0	0
Pelagibacter_sp902604785	0	1144	1120	0	1127	1068	1163	1036	1117	1244	1181	1253	1053	1151	1089	1151	1191	1053
Pelagibacter_sp902634485	0	1135	1062	1025	1073	1033	1194	1060	1106	1279	1212	1310	1140	1140	1119	1173	1225	1020
Pelagibacter_sp902566805	0	1086	1050	0	1017	0	1063	1024	1053	1224	1130	1235	1061	1106	1069	1138	1135	0
Pelagibacter_sp902537905	0	1003	0	0	0	0	0	0	0	1060	1015	1114	1002	0	1021	1043	0	0
Pelagibacter_sp902517175	0	1043	1014	0	1052	0	1079	1031	1073	1211	1087	1213	1031	1044	1051	1187	1201	0
Pelagibacter_sp902636165	0	1230	1088	1056	1041	0	1122	1057	1086	1169	1249	1339	1125	1091	1104	1197	1144	1012
Pelagibacter_sp902552475	0	1066	1025	1012	0	0	1110	1003	1023	1153	1116	1204	1084	1102	1066	1134	1123	0
Pelagibacter_sp902536575	0	1174	1092	1010	1120	1076	1120	1104	1091	1258	1197	1273	1118	1161	1121	1166	1178	1039
Pelagibacter_sp902551455	0	1164	1159	1102	1128	1035	1160	1083	1122	1257	1221	1345	1165	1158	1187	1204	1206	1060
Pelagibacter_sp003210075	0	1097	1080	1033	1055	1023	1100	1036	1101	1198	1173	1261	1149	1135	1092	1131	1198	0
Pelagibacter_sp902564565	0	1094	1007	0	1026	0	1068	1018	1029	1166	1101	1214	1060	1061	1039	1113	1165	0
Pelagibacter_sp902627045	0	1034	1034	0	1003	0	1133	1005	1045	1170	1091	1219	1053	1068	1080	1123	1106	0
Pelagibacter_sp902554315	0	1108	1057	0	1037	1031	1072	1029	1075	1173	1118	1231	1107	1081	1124	1159	1115	1024
Pelagibacter_sp902543245	0	1132	1061	1006	0	1007	1085	1014	1068	1198	1123	1222	1118	1126	1104	1097	1168	0
Pelagibacter_sp902522225	0	1092	1072	0	1048	0	1091	1015	1079	1128	1086	1160	1079	1104	1041	1118	1141	0
Pelagibacter_sp902551735	0	1009	0	0	0	0	1010	0	0	1069	0	1115	0	0	0	1058	1023	0
Pelagibacter_sp003278805	0	1013	0	0	0	0	1074	0	1050	1181	1063	1189	1037	1084	1046	1032	0	0
Pelagibacter_sp902558705	0	1084	1016	0	1013	0	1085	1008	1018	1185	1083	1220	1043	1033	1034	1092	1094	0
Pelagibacter_sp003214525	0	1168	1055	1073	1086	1046	1130	1044	1149	1260	1187	1309	1158	1105	1138	1183	1231	1029
Pelagibacter_sp902583635	0	1087	1025	0	1065	1002	1119	1013	1065	1199	1163	1194	1048	1059	1099	1133	1111	0
Pelagibacter_sp902525625	0	1016	1015	0	0	0	1048	0	1010	1098	1064	1154	1033	0	1019	1073	1126	0
Pelagibacter_sp902538885	0	1226	1112	1023	1073	1007	1150	1075	1126	1274	1207	1310	1091	1101	1033	1212	1122	1132
Pelagibacter_sp902587755	0	1143	1003	0	1077	1018	1128	0	1059	1169	1165	1211	1092	1180	1065	1066	1127	0
Pelagibacter_sp902624515	0	1056	1012	0	1023	1022	1087	0	1003	1099	1123	1192	1108	1014	1064	1076	1138	0
Pelagibacter_sp902607805	0	1144	1097	1037	1050	1054	1164	1072	1141	1216	1252	1291	1140	1130	1214	1196	1152	1018
Pelagibacter_sp902520645	0	1041	0	0	0	0	1039	0	0	1103	1056	1159	1057	0	0	1029	0	0
Pelagibacter_sp902554035	0	1077	0	0	0	0	1027	0	1009	1143	1026	1107	1025	0	0	1051	1138	0
Pelagibacter_sp003280005	0	1026	0	0	0	0	1029	0	0	1117	1058	1150	0	1013	1003	1064	1113	0
Pelagibacter_sp902588595	0	1089	1068	0	0	0	1099	1029	1075	1253	1130	1262	1076	1081	1147	1167	1170	1025
Pelagibacter_sp902560625	0	1043	0	0	0	0	1070	0	1003	1110	1057	1161	1012	0	1039	1065	1056	0
Pelagibacter_sp902571135	0	1063	0	0	0	0	1054	0	1006	1141	1166	1186	1072	1056	1050	1121	1016	0
Pelagibacter_sp902627735	0	1036	1019	0	0	0	1033	0	1013	1154	1084	1205	1052	1019	1063	1096	1096	0
Pelagibacter_sp902526405	0	1054	1026	1001	0	0	1168	0	0	1267	1193	1215	1103	1086	1145	1043	1081	0
Pelagibacter_sp902558225	0	1065	1099	0	0	0	1125	1048	1131	1265	1059	1206	1143	1057	1184	1187	1090	0
Pelagibacter_sp003279775	0	1004	0	1031	1064	1082	1085	1041	0	1155	1158	1281	1027	1063	0	1056	1064	0
Pelagibacter_sp902624635	0	1006	0	0	0	0	0	0	0	1054	1088	1122	1021	0	0	1052	0	0
Pelagibacter_sp902635845	0	1215	1102	1052	1101	1017	1146	1028	1073	1219	1225	1259	1211	1133	1163	1133	1168	0
Pelagibacter_sp003281725	0	1041	0	0	1019	1001	1124	1025	1068	1174	1075	1252	1153	1074	1112	1103	1162	0
Pelagibacter_sp902543375	0	1050	1012	0	0	0	1025	1027	1026	1089	0	1226	1044	1004	1010	1018	1043	0
Pelagibacter_sp902521005	0	1021	1010	0	0	0	1012	0	0	1104	1054	1157	1002	1039	0	1076	1090	0
Pelagibacter_sp902607115	0	1014	0	0	0	0	1043	0	0	1134	1094	1106	1006	1066	0	1113	1088	0
Pelagibacter_sp902610675	0	1256	1030	1034	1094	0	1125	1059	1134	1327	1199	1350	1167	1111	1199	1085	1193	0
Pelagibacter_sp902628195	0	1121	1057	0	1012	1001	1111	1060	1071	1250	1148	1292	1116	1040	1105	1177	1207	0
Pelagibacter_sp902558435	0	1071	0	0	0	0	0	1015	1047	1022	1102	1269	1075	1054	1037	1079	1095	0
Pelagibacter_sp902519945	0	1024	0	0	0	0	1019	0	0	1058	1028	1162	0	1045	1039	1023	1078	0
Pelagibacter_sp902608385	0	1067	1084	0	1061	1005	1074	1036	1035	1184	1182	1254	1081	1139	1088	1144	1211	0
Pelagibacter_sp902634305	0	1101	1025	1084	0	1002	1086	1012	1097	1210	1160	1286	1070	1022	1068	1118	1126	0
Pelagibacter_sp902594655	0	1013	0	0	0	0	0	0	0	1044	1025	1140	0	0	0	1031	1099	0
Pelagibacter_sp902609915	0	1037	1004	0	0	0	1009	0	1004	1110	1021	1202	0	1001	1039	1098	1016	0
Pelagibacter_sp902515985	0	1024	0	0	0	0	1036	0	0	1079	1063	1140	0	0	0	1022	1049	0
Pelagibacter_sp014654115	0	1025	0	0	1005	0	0	1037	0	1065	1069	1154	0	1008	1082	1080	1052	0
Pelagibacter_sp902537665	0	1042	0	0	0	0	0	0	0	1077	0	1214	0	0	0	1081	1022	0
Pelagibacter_A_sp902548045	0	1186	1119	1073	1102	0	1169	1105	1105	1322	1212	1319	1167	1157	1165	1241	1324	1152
Pelagibacter_A_sp902519635	0	1105	1083	0	1010	0	1051	0	1001	1166	1120	1162	1078	1052	1082	1164	1206	1080
Pelagibacter_A_sp902610115	0	1106	1004	0	0	0	1053	0	1042	1160	1120	1213	1041	1087	1046	1136	1200	1024
Pelagibacter_A_sp902610975	0	1154	1022	0	1014	0	1067	1037	0	1206	1111	1207	1043	1091	1052	1208	1242	1002
Pelagibacter_A_sp902572475	0	1002	0	0	1007	0	0	0	0	1159	1061	1173	0	1007	1033	1123	1143	0
Pelagibacter_A_sp902557605	0	1153	1111	1112	1089	1034	1168	1083	1068	1329	1180	1296	1140	1183	1172	1239	1349	1106
Pelagibacter_A_sp902577575	0	1077	1004	0	0	0	0	0	0	1112	1054	1239	0	0	1012	1073	1226	0
Pelagibacter_A_sp902544345	0	1057	0	0	0	0	1029	0	0	1138	1117	1154	0	1030	0	1095	1086	0
SYDM01_sp905620505	0	1151	1173	1050	1099	0	1187	1064	1129	1324	1187	1374	1111	1154	1177	1240	1270	1112
GCA-2704625_sp002704625	0	1138	1018	1034	1021	1050	1141	1071	1192	1187	1198	1302	1239	1208	1202	1136	1157	1049
MED727_sp902616675	0	1098	1076	1010	1057	0	1124	1044	1028	1287	1187	1256	1103	1119	1089	1189	1255	1050
MED727_sp902605645	0	1021	0	0	0	0	1031	0	0	1106	1065	1156	0	0	0	1075	1136	0
MED-G40_sp902597875	0	1084	1045	1021	1090	0	1081	0	1047	1212	1154	1235	1116	1131	1047	1186	1204	1037
MED-G40_sp902602655	0	1055	1038	0	0	0	1053	0	1007	1191	1108	1182	1032	1037	1025	1177	1169	0
CACNRH01_sp902573865	0	1001	0	0	0	0	0	0	0	1111	1031	1128	1010	0	0	1083	1119	0
TMED170_sp002170875	0	1078	1011	0	1006	0	1097	0	1047	1231	1142	1263	1068	1106	1035	1172	1203	1020
Planktomarina_sp000981705	0	1113	0	0	1051	0	1030	0	1004	1212	0	1200	0	1138	0	1248	1399	1017
Planktomarina_sp905182425	0	1134	1123	0	0	1002	1054	1133	1111	1291	1213	0	1086	1102	1075	1329	1353	1015
Planktomarina_sp905182455	0	1255	0	0	1141	0	1047	0	1148	1199	1143	1226	1159	1158	0	1173	1442	0
Planktomarina_sp002698165	0	1134	1026	0	0	0	0	0	0	1037	0	0	0	0	0	1255	1216	0
Amylibacter_sp905181935	0	1008	0	0	0	0	0	0	0	0	0	0	0	0	0	0	0	0
MED-G52_sp902554705	0	1036	0	0	0	0	0	0	0	0	0	0	0	0	0	0	0	0
MED-G52_sp902543185	0	1012	0	0	0	0	0	0	0	0	0	0	0	0	0	0	0	0
UBA9554_sp003512825	0	1117	0	0	0	0	1117	1117	0	1169	1163	1078	0	1027	1084	1018	1252	0
Boseongicola_sp905479635	0	1079	0	0	0	0	0	0	0	1249	0	0	1089	0	0	0	0	0
Thalassobium_sp000161835	0	1043	0	0	0	0	0	0	0	1047	1021	0	0	0	0	0	1129	0
AAA536-G10_sp902537945	0	1035	0	0	1005	0	0	0	0	0	1060	1075	0	0	0	1036	1146	0
AAA536-G10_sp902619615	0	1184	1156	1099	1055	0	1114	1039	1062	1203	1113	1166	1043	1119	1097	1244	1279	1032
AAA536-G10_sp000383115	0	1049	1024	0	0	0	0	0	0	1091	0	1035	0	0	0	1104	1166	1019
AAA536-G10_sp902593735	0	1056	0	0	0	0	0	0	0	1004	0	0	0	0	0	1033	1089	1021
AAA536-G10_sp003278095	0	1148	1028	0	0	0	1064	1105	1038	1118	0	1116	1098	1035	1029	1323	1371	0
AAA536-G10_sp003282145	0	1097	1126	0	0	0	0	0	0	1109	1065	1162	0	0	1005	1110	1210	0
AAA536-G10_sp902589185	0	1063	0	0	0	0	0	0	0	1019	1001	0	0	0	0	1021	1082	0
UBA12202_sp016778985	0	1254	0	0	1043	0	1029	1158	1083	1218	1180	1392	1241	1340	1293	1173	1152	0
JAKIUO01_sp024228495	0	1033	0	0	0	0	0	0	1004	1197	1017	0	1269	1163	0	0	0	0
GCA-2720855_sp002720855	0	1026	0	0	0	0	0	0	0	1169	0	1151	0	1028	1030	0	1170	0
UBA8337_sp022428185	0	1211	0	0	1123	0	1067	0	1068	1574	1079	1101	1084	0	0	1162	1303	0
UBA6544_sp002716125	0	1058	1110	0	1088	1006	1168	1125	1245	1133	1261	1486	1036	1147	1151	1216	1272	0
TMED13_sp902595755	0	1133	0	0	0	0	0	0	0	0	0	0	0	0	0	0	0	0
CAJQHT01_sp905478245	0	1346	0	0	1360	1184	1030	0	1235	2061	1624	1181	1865	2345	1911	0	1120	0
Megaira_sp020048975	0	1312	1228	1040	0	1759	1623	0	2327	1410	1966	0	1845	1722	2950	3515	2461	1148
Bandiella_numerosa	0	1024	0	0	0	0	0	0	0	1067	0	1178	0	1048	0	0	0	0
Minwuia_sp913064755	0	1022	0	0	0	0	0	0	0	0	0	1037	0	0	0	0	1024	0
SP197_sp002722885	0	1027	0	0	0	0	1144	0	1211	1268	1331	1356	1340	1296	1320	1093	1057	1018
UBA9215_sp003503995	0	1135	0	0	1560	0	1665	0	0	2262	1049	0	2978	2427	2178	0	0	0
BACL14_sp002384685	0	1281	1205	1101	1004	1161	1240	0	1315	1255	1175	1396	1320	1511	1372	1209	1128	0
UBA3031_sp913057845	0	1105	0	1103	1197	0	1044	1035	1092	1179	1126	1391	1051	1024	1073	1138	1481	1092
SCGC-AAA076-P13_sp913050015	0	1017	0	0	0	0	0	0	0	1072	1002	0	0	0	0	0	0	0
SAR86A_sp902558095	0	1103	1017	0	0	0	1020	0	1020	1128	1078	1048	0	1011	1015	1019	0	0
SAR86A_sp000252525	0	1020	1016	0	0	0	1036	0	1032	1115	1106	1099	0	1010	0	1005	0	0
SAR86A_sp002710265	0	1038	1017	0	0	0	1031	0	0	1097	1025	1086	1028	1001	0	0	0	0
MED-G78_sp902514105	0	1001	1049	0	0	0	1041	1026	0	1087	1088	1177	0	0	0	1030	0	0
UBA9659_sp018665025	0	1119	1036	1063	0	0	0	0	0	1145	1131	0	1140	1089	0	0	1325	1020
Luminiphilus_sp902631395	0	1114	1052	0	0	0	1059	0	1011	1274	1068	1030	1011	1107	1025	0	1047	0
Luminiphilus_sp002469785	0	1102	1094	1063	0	0	0	0	1015	0	0	1360	0	0	0	1203	1309	1005
Halioglobus_sp008370495	0	1263	0	0	1005	0	0	0	1162	1415	1289	1215	1354	1358	0	0	0	0
Aequoribacter_sp003520285	0	1338	1058	1035	0	0	1077	0	0	1148	1107	1189	0	0	0	1093	0	0
UBA9145_sp913031035	0	1098	0	0	0	0	0	0	0	1114	1140	1226	1027	0	0	1264	1234	0
UBA9145_sp003482475	0	1038	0	0	0	0	0	0	0	0	0	0	0	0	0	0	0	0
HIMB30_sp000227525	0	1325	1018	0	1078	1147	1389	1340	1111	1306	1500	1579	1636	2039	1664	1412	1257	0
CAJVZD01_sp913019905	0	1050	1009	0	0	0	0	0	0	0	0	0	0	0	0	1017	1159	0
Kistimonas_asteriae	0	1083	1164	0	2297	1064	0	1685	3356	1847	3225	2367	1469	0	0	1555	1561	1081
Pseudothioglobus_sp905182815	0	1041	0	0	0	0	0	0	0	1002	0	1038	0	0	0	0	1018	0
Alteromonas_macleodii	0	1266	0	0	0	0	0	0	0	0	0	1800	0	0	0	0	0	0
GCA-002733465_sp905479925	0	1362	1825	1358	1150	0	2759	1241	3122	2593	1336	2646	2244	2932	1139	2698	1457	1746
Corallincola_holothuriorum	0	1510	0	0	0	0	0	0	0	0	0	0	0	0	0	0	0	0
CACLCV01_sp902535975	0	1017	0	0	0	0	0	0	0	0	0	1147	0	0	0	0	0	0
GCA-2698665_sp018670435	0	1105	1129	1210	1198	0	1016	0	1062	1055	0	1211	0	0	1147	0	1238	0
GCA-2698665_sp905479195	0	1057	0	0	0	0	0	0	0	1113	1006	1134	0	0	0	0	0	0
Francisella_uliginis	0	1011	0	0	1396	0	1103	0	0	1341	1038	0	0	0	1024	0	0	0
UBA7359_sp002470825	0	1225	1550	1412	1217	0	1240	0	0	0	1253	1706	1055	0	1016	1651	1353	1120
Marisimplicoccus_sp902560025	0	1071	0	0	0	0	0	0	0	1034	0	1081	0	0	0	0	0	0
MS024-2A_sp905182305	0	1218	0	0	1013	0	0	0	0	1306	0	1074	0	1132	1037	1203	1076	0
Flavobacterium_sp001800905	0	1103	0	0	0	0	0	0	0	0	1487	1647	1089	1122	0	0	0	0
UBA7446_sp024638225	0	1204	1095	1002	1133	0	1169	0	1145	1275	1189	1225	1295	1567	1230	1041	0	0
Arcticimaribacter_sp003023645	0	1135	1049	0	1160	1072	1236	0	0	1473	0	0	1270	1333	1150	0	1085	0
Arcticimaribacter_sp905478905	0	1016	0	0	1029	0	0	1059	1204	1170	1378	1164	1361	1573	1073	0	0	0
Hel1-33-131_sp018608765	0	1055	0	0	0	0	0	0	0	0	1132	1175	0	0	0	0	0	0
TMED220_sp002702875	0	1040	1034	1017	1027	1037	1054	1020	1091	1180	1113	1159	1112	1113	1122	1103	1067	0
Eudoraea_sp905479615	0	1340	0	0	0	0	0	1051	1165	1393	0	0	1708	1391	0	1299	0	0
UBA10364_sp003445735	0	1016	1042	0	0	0	0	0	1021	0	0	1051	1063	1083	0	0	0	0
TMED14_sp023260615	0	1338	1187	1067	1082	1065	1245	1225	1329	1111	1298	1708	1065	0	1044	1255	1235	0
UWMA-0277_sp905479165	0	1135	0	0	0	0	0	0	0	1228	1233	1059	0	0	1013	0	1062	0
UWMA-0277_sp905478765	0	1099	1085	0	0	0	1012	0	0	0	0	0	0	0	0	0	0	0
GCA-002697625_sp905478555	0	1064	1034	0	0	1052	1041	1047	1094	1227	1116	1027	1227	1163	0	0	0	0
MED-G20_sp002691605	0	1184	0	0	0	0	0	0	1052	1154	1105	1093	1222	1195	1152	0	0	0
MED-G20_sp905181675	0	1086	0	0	0	0	0	0	0	1150	1171	1082	1228	1374	1312	0	0	0
MED-G20_sp002457645	0	1060	0	0	0	0	0	0	0	0	0	0	1160	1245	0	0	0	0
UBA10066_sp018663635	0	1264	1299	1142	1332	1519	1918	1399	1664	1855	1686	1118	1946	2000	2120	0	0	0
NORP294_sp018608405	0	1117	0	1028	1096	1082	1185	0	1184	1451	1303	1624	1351	1143	1077	1226	1317	0
JAAGZN01_sp024206165	0	1091	0	1061	1119	0	1015	1015	1131	1147	1083	1135	1105	1205	1089	1111	1252	1010
UBA1275_sp002720745	0	1117	0	0	0	0	1064	0	0	1136	1023	1072	1123	1128	1016	0	0	0
JAAEPF01_sp024222295	0	1061	0	0	0	0	0	0	0	0	0	0	0	0	0	0	1037	0
JAHZKU01_sp022600255	0	1034	0	0	0	0	1010	0	0	1385	0	1141	1369	0	1596	1089	1486	0
MB11C04_sp002692535	0	1334	1295	1172	1066	0	1080	1042	1122	1238	1233	1197	1100	1114	1074	1393	1361	1165
MB11C04_sp002171765	0	1242	1060	1134	1018	0	1048	1047	1253	1224	1004	1275	1068	1079	1220	0	1072	0
MB11C04_sp002692605	0	1107	1017	0	1016	0	1040	0	1106	1179	1067	1064	1016	1022	1081	1033	1050	0
SW10_sp018222765	0	1367	0	0	1155	0	0	0	1039	1553	1207	0	2250	1808	1368	0	1085	0
Luteolibacter_sp905478925	0	1417	1223	0	1304	1121	1487	1118	1505	1825	1808	1183	1613	1512	1391	1168	1168	0
Arctic95D-9_sp913058215	0	1050	0	0	1002	0	1095	0	1018	1139	1054	1009	1461	0	1101	0	1008	0
Marinisoma_sp902526795	0	1040	1037	0	0	0	1035	0	1033	1030	0	1045	1017	0	0	0	1015	1008
Marinisoma_sp016777965	0	1062	1055	1016	0	0	1080	1025	1002	1004	1019	1037	1042	1045	1015	1044	1018	0
Marinisoma_sp017856055	0	1054	1003	0	0	0	0	0	0	1006	0	1195	0	0	0	1131	1033	0
Rubripirellula_sp002862205	0	1015	0	0	0	0	0	0	0	0	0	0	0	0	0	0	1005	1019
Stieleria_sp002167455	0	1278	1167	1031	1420	0	1156	0	1259	2085	1403	1396	1572	1397	1012	1333	1344	1089
JABMPE01_sp013203845	0	1259	0	0	0	0	0	0	0	0	0	0	0	0	0	0	0	0
Thalassoglobus_sp018659505	0	1108	0	0	0	0	0	0	0	1137	0	0	0	0	0	0	1127	0
GCA-2862085_sp007751475	0	1010	1073	1012	1053	0	1074	0	1050	1191	1122	1151	1012	0	0	1266	1312	1202
JAAXHZ01_sp012270625	0	1048	0	0	1012	0	1078	0	0	1046	1048	1089	0	0	1005	1072	1057	1069
SG8-38_sp019313915	0	1035	0	0	1218	0	1151	0	1139	1498	1146	1213	1153	0	0	0	0	0
JAFDCJ01_sp019312835	0	1008	0	0	0	0	0	0	1159	1532	1078	1075	1618	1250	0	0	0	0
B30-G6_sp024639645	0	1190	0	0	0	0	0	0	1049	1552	1122	1337	1381	1167	0	0	0	0
MGIIa-L1_sp002726395	0	1116	0	0	1565	1350	1130	1044	1315	1779	1685	1507	2002	2035	1868	0	0	0
MGIIa-L1_sp905182715	0	1079	0	0	0	0	0	0	0	0	0	1142	0	1121	1020	0	0	0
Poseidonia_sp002497765	0	1083	1258	1125	1021	0	1036	1184	1354	0	1234	1639	1091	1099	1330	0	0	0
MGIIa-L2_sp002706065	0	1086	0	0	0	0	0	0	1086	1104	0	1011	1141	1065	0	1012	0	0
MGIIa-L3_sp12206u	0	1007	1079	0	0	0	0	0	1125	1046	0	1134	1218	0	1066	0	0	0
Nitrosopumilus_sp024644105	0	1084	1087	0	1105	0	1100	0	1010	1306	1038	1173	0	0	0	1116	1090	0
Pelagibacter_sp902592265	0	0	1011	0	0	0	0	0	0	0	0	1072	0	0	0	1122	0	0
Pelagibacter_A_sp902535505	0	0	1002	0	0	0	0	0	0	1097	1046	1124	0	0	1014	1120	1125	0
GCA-002724395_sp002715005	0	0	1037	1035	0	0	0	0	1188	1045	1101	1170	1041	1072	1192	1040	0	0
Novosphingopyxis_baekryungensis	0	0	1087	0	0	0	0	0	0	0	0	0	0	0	0	0	0	0
JACKII01_sp020638555	0	0	1072	1038	0	0	0	0	0	1032	0	0	1424	1295	1013	1344	1465	1466
UBA4421_sp913049565	0	0	1011	0	0	0	1030	0	1029	1053	1081	0	1129	1085	1013	0	0	0
Spartinivicinus_sp013425485	0	0	7491	7440	0	0	0	0	0	0	0	0	0	0	0	0	1368	0
Spartinivicinus_ruber	0	0	5720	5658	0	0	0	0	0	0	0	0	0	0	0	0	0	0
Halomonas_venusta	0	0	1449	1171	0	0	0	0	0	0	0	0	0	0	0	0	0	0
UBA868_sp002694065	0	0	1042	0	0	0	0	0	0	1059	0	0	0	0	0	1082	1032	1061
Vibrio_lentus	0	0	8090	7528	0	0	0	0	0	0	0	0	0	0	0	0	0	0
Vibrio_hepatarius_B	0	0	4685	4018	0	0	0	0	0	0	0	0	0	0	0	0	0	0
Vibrio_penaeicida	0	0	1869	1390	0	0	0	0	0	0	0	0	0	0	0	0	0	0
Vibrio_lentus_A	0	0	1002	0	0	0	0	0	0	0	0	0	0	0	0	0	0	0
Pseudoalteromonas_sp002723455	0	0	1467	1116	0	0	0	0	0	0	0	0	0	0	0	0	0	0
Leeuwenhoekiella_aequorea	0	0	1061	0	0	0	0	0	0	0	0	0	0	0	0	0	0	0
VISM01_sp007827455	0	0	3060	2555	0	0	0	0	0	0	0	0	0	0	0	0	0	0
TMED14_sp002381225	0	0	1654	1378	0	0	1400	1994	2198	0	1428	3920	0	0	0	1437	1021	0
JALRIV01_sp023255275	0	0	1046	0	0	0	1114	0	1060	1056	1089	1177	1059	1025	1025	0	1020	0
UBA7430_sp022425195	0	0	1113	0	0	0	0	0	1018	0	0	0	0	0	0	0	0	0
Casp-actino5_sp009923855	0	0	1005	0	0	0	0	0	0	1076	1003	1088	0	0	0	1206	1060	0
Casp-actino8_sp009923785	0	0	1180	1114	1009	0	1277	1199	1191	1177	1170	1479	0	1122	1094	1160	1256	1111
Lawsonella_clevelandensis_A	0	0	1276	1106	2642	0	0	0	2445	0	0	0	0	0	0	0	0	0
Spirillospora_cremea	0	0	1602	1599	0	0	0	0	1506	0	0	0	0	0	0	0	0	0
Cutibacterium_granulosum	0	0	1209	0	0	0	0	0	0	0	0	0	0	0	0	0	0	0
Lentimonas_sp018663485	0	0	1028	0	0	0	1268	0	1063	0	0	0	0	0	0	0	0	0
UBA2970_sp913061285	0	0	1042	0	0	0	0	0	0	1145	1017	0	2148	2260	1127	0	1019	1074
GCA-2862085_sp913058555	0	0	1005	0	0	0	0	0	0	1055	0	0	0	0	0	1097	1108	1009
UBA12014_sp002167845	0	0	1287	1028	0	0	0	0	1078	1101	1047	1425	0	0	0	1964	1738	1831
Staphylococcus_epidermidis	0	0	1604	1700	0	0	0	1156	1531	0	0	1219	0	0	0	0	1133	1567
JALRJW01_sp023268955	0	0	1083	1021	1071	0	1018	0	0	1054	1042	1097	1012	1064	1097	1015	1046	0
Vibrio_tetraodonis	0	0	0	1003	0	0	0	0	0	0	0	0	0	0	0	0	0	0
MED-G14_sp002693085	0	0	0	1001	0	0	0	0	0	1054	0	1036	0	0	0	1042	1095	1111
Pelagibacter_sp902551755	0	0	0	0	1046	0	0	0	1050	0	0	1274	0	0	0	0	0	0
Acinetobacter_johnsonii	0	0	0	0	1066	0	0	0	0	0	0	1239	0	2011	0	0	0	2108
Hel1-33-131_sp018608725	0	0	0	0	1131	0	0	0	0	1413	1340	0	1733	1446	1436	0	0	0
Staphylococcus_capitis	0	0	0	0	2998	0	0	0	0	0	0	0	0	0	0	0	0	0
MGIIa-L1_sp8734u	0	0	0	0	1320	1315	1134	0	1315	1818	1662	1352	2103	2237	2069	0	0	0
Nitrosomonas_sp021774075	0	0	0	0	0	2314	0	0	0	0	0	0	0	0	0	0	0	0
Pelagibacter_sp902528505	0	0	0	0	0	0	1024	0	0	1095	1055	1111	0	0	0	1015	1016	0
Pelagibacter_sp902560685	0	0	0	0	0	0	1056	0	1004	1141	1118	1191	1027	1010	1021	1027	1028	0
Pelagibacter_sp902540235	0	0	0	0	0	0	1048	0	0	1047	1079	1208	0	0	0	1047	1035	0
Pelagibacter_sp902629075	0	0	0	0	0	0	1008	0	0	1084	1050	1125	0	1030	1033	1038	1083	0
AAA536-G10_sp902623995	0	0	0	0	0	0	1038	0	0	1061	0	1022	1033	0	0	0	0	0
AAA536-G10_sp902528415	0	0	0	0	0	0	1056	0	0	1099	0	1095	0	0	0	1065	1083	0
SAR86A_sp003213495	0	0	0	0	0	0	1027	0	0	1131	0	1091	1033	0	1033	0	0	0
Pseudoalteromonas_sp002685175	0	0	0	0	0	0	1200	0	0	0	0	0	0	0	0	0	0	0
Actinomarina_sp002724835	0	0	0	0	0	0	1006	0	1023	1024	1005	1046	0	0	0	0	1003	0
Actinomarina_sp902596545	0	0	0	0	0	0	1083	0	1060	0	0	1113	0	0	0	1040	0	0
UBA11606_sp018699415	0	0	0	0	0	0	1054	0	1086	1060	0	1031	1099	1044	1071	0	0	0
Lentimonas_sp017854655	0	0	0	0	0	0	1275	0	0	0	0	0	0	0	0	0	0	0
Lentimonas_sp017857255	0	0	0	0	0	0	2091	1117	0	0	0	0	0	1004	0	0	0	0
Lentimonas_sp003485085	0	0	0	0	0	0	1037	0	1107	0	0	0	0	0	0	0	0	0
MGIIa-L1_sp002729095	0	0	0	0	0	0	1010	0	0	1238	1203	1068	1067	1124	0	0	0	0
Limnospira_fusiformis	0	0	0	0	0	0	0	1574	0	0	0	0	0	0	0	0	0	0
Pelagibacter_sp902536005	0	0	0	0	0	0	0	0	1001	1052	1096	1187	0	0	0	0	0	0
Tateyamaria_sp900143535	0	0	0	0	0	0	0	0	1075	0	0	0	1577	1074	0	0	0	0
GCA-002724395_sp002724395	0	0	0	0	0	0	0	0	1016	0	0	0	0	1010	0	0	0	0
UBA9145_sp023257655	0	0	0	0	0	0	0	0	1014	1083	1046	1004	1056	1058	0	1069	1047	1010
UBA9320_sp018700895	0	0	0	0	0	0	0	0	1082	0	1116	1311	1024	1040	1283	0	0	0
Micrococcus_sp023155805	0	0	0	0	0	0	0	0	4379	0	0	0	1010	0	0	0	0	0
Cutibacterium_modestum	0	0	0	0	0	0	0	0	2125	0	0	0	0	0	0	0	0	0
Cutibacterium_namnetense	0	0	0	0	0	0	0	0	1746	0	0	0	0	0	0	0	0	0
JADHUC01_sp016784735	0	0	0	0	0	0	0	0	1116	1215	1036	0	1644	1091	0	0	0	0
Vulcanococcus_sp023115425	0	0	0	0	0	0	0	0	1029	0	0	0	1797	2651	1403	0	0	0
MGIIa-L1_sp003602575	0	0	0	0	0	0	0	0	1169	1231	1322	0	2062	1920	1608	0	0	0
Poseidonia_sp002502295	0	0	0	0	0	0	0	0	1050	0	0	1142	1043	0	1078	0	0	0
Poseidonia_sp002714305	0	0	0	0	0	0	0	0	1006	0	0	1055	0	0	0	0	0	0
Pelagibacter_sp002170205	0	0	0	0	0	0	0	0	0	1064	0	1009	0	0	0	0	0	0
Pelagibacter_sp902578175	0	0	0	0	0	0	0	0	0	1066	1013	1048	0	0	0	0	0	0
Pelagibacter_sp902631595	0	0	0	0	0	0	0	0	0	1028	1014	1099	0	0	0	0	1046	0
Pelagibacter_sp902541745	0	0	0	0	0	0	0	0	0	1033	1025	1096	0	0	0	1018	0	0
Pelagibacter_sp902554335	0	0	0	0	0	0	0	0	0	1029	1004	1058	0	0	0	1058	1001	0
Pelagibacter_sp902633985	0	0	0	0	0	0	0	0	0	1007	0	1061	0	0	0	0	0	0
Pelagibacter_sp902612345	0	0	0	0	0	0	0	0	0	1062	1023	1111	0	0	0	1021	1024	0
Pelagibacter_sp902592375	0	0	0	0	0	0	0	0	0	1023	0	1030	0	0	0	0	0	0
Pelagibacter_sp902560245	0	0	0	0	0	0	0	0	0	1078	1050	1150	0	0	0	1044	1066	0
Pelagibacter_sp902591845	0	0	0	0	0	0	0	0	0	1090	1070	1105	0	0	1061	1023	1074	0
Pelagibacter_sp902579085	0	0	0	0	0	0	0	0	0	1044	0	1027	0	0	0	0	0	0
Pelagibacter_sp902569725	0	0	0	0	0	0	0	0	0	1050	0	1083	0	0	0	0	0	0
Pelagibacter_sp902538255	0	0	0	0	0	0	0	0	0	1010	0	1024	0	0	0	0	0	0
Pelagibacter_sp902635865	0	0	0	0	0	0	0	0	0	1060	0	1085	0	0	0	0	0	0
Pelagibacter_sp902607215	0	0	0	0	0	0	0	0	0	1014	0	1049	0	0	0	1045	0	0
Pelagibacter_sp902521675	0	0	0	0	0	0	0	0	0	1023	0	1053	0	0	0	0	0	0
Pelagibacter_sp902533585	0	0	0	0	0	0	0	0	0	1027	0	1064	0	0	0	0	1005	0
Pelagibacter_sp902619925	0	0	0	0	0	0	0	0	0	1032	0	1054	0	0	0	0	1007	0
Pelagibacter_sp902625035	0	0	0	0	0	0	0	0	0	1091	1024	1121	0	0	0	1031	1059	0
Pelagibacter_sp902633515	0	0	0	0	0	0	0	0	0	1003	0	1060	0	0	0	0	0	0
Pelagibacter_sp902562875	0	0	0	0	0	0	0	0	0	1012	1020	1066	0	0	0	1001	1015	0
Pelagibacter_sp902523495	0	0	0	0	0	0	0	0	0	1033	0	1076	0	0	0	0	0	0
Pelagibacter_sp902524545	0	0	0	0	0	0	0	0	0	1011	0	1059	0	0	0	0	1062	0
Pelagibacter_sp902582735	0	0	0	0	0	0	0	0	0	1088	1065	1076	1004	0	0	0	0	0
Pelagibacter_sp902617895	0	0	0	0	0	0	0	0	0	1099	1008	0	0	1090	0	0	0	0
Pelagibacter_sp902563555	0	0	0	0	0	0	0	0	0	1048	0	1097	0	0	0	0	1001	0
Pelagibacter_A_sp902610515	0	0	0	0	0	0	0	0	0	1084	0	1107	0	0	0	1094	1099	0
Pelagibacter_A_sp902635225	0	0	0	0	0	0	0	0	0	1062	1017	1122	0	0	0	1107	1120	0
Pelagibacter_A_sp902549495	0	0	0	0	0	0	0	0	0	1066	0	1068	0	0	0	1051	1034	0
SYDM01_sp905618885	0	0	0	0	0	0	0	0	0	1017	0	1104	0	0	0	0	1038	0
MED727_sp902530885	0	0	0	0	0	0	0	0	0	1004	0	1044	0	0	0	1001	0	0
AG-414-E02_sp905612535	0	0	0	0	0	0	0	0	0	1016	0	1025	0	0	0	0	0	0
AG-414-E02_sp902588625	0	0	0	0	0	0	0	0	0	1051	0	1053	0	0	0	1017	0	0
AG-414-E02_sp905612415	0	0	0	0	0	0	0	0	0	1020	0	1077	0	0	0	1045	1048	0
AAA240-E13_sp000504625	0	0	0	0	0	0	0	0	0	1039	0	1096	0	0	0	1025	1042	0
CACCLK01_sp902546795	0	0	0	0	0	0	0	0	0	1030	0	1101	0	0	0	1043	1050	0
MED-G116_sp902578815	0	0	0	0	0	0	0	0	0	1001	0	0	0	0	0	0	0	0
AG-337-I02_sp902560725	0	0	0	0	0	0	0	0	0	1047	0	1115	0	0	0	1058	1067	0
Bradyrhizobium_denitrificans	0	0	0	0	0	0	0	0	0	1136	0	1439	1445	1091	1136	0	1213	1095
CAJQHK01_sp905478165	0	0	0	0	0	0	0	0	0	1040	0	0	1684	2029	1360	0	0	0
JABDJY01_sp013003285	0	0	0	0	0	0	0	0	0	1407	0	0	0	0	0	1170	0	0
UBA4582_sp905182025	0	0	0	0	0	0	0	0	0	1169	0	0	0	0	0	0	0	0
Luminiphilus_sp022425845	0	0	0	0	0	0	0	0	0	1027	0	0	0	0	0	0	0	0
Halioglobus_maricola	0	0	0	0	0	0	0	0	0	1057	0	0	0	0	0	0	0	0
Alteromonas_sp000753865	0	0	0	0	0	0	0	0	0	1972	1171	0	0	0	0	1216	0	0
Alteromonas_sp002691625	0	0	0	0	0	0	0	0	0	1108	0	0	0	0	0	0	0	0
Glaciecola_sp002338515	0	0	0	0	0	0	0	0	0	1116	0	0	0	0	0	0	0	0
GCA-001735895_sp024232855	0	0	0	0	0	0	0	0	0	1172	0	1034	1232	0	0	0	0	0
UBA9214_sp003454335	0	0	0	0	0	0	0	0	0	1364	0	0	1160	0	0	0	0	0
JAACFB01_sp945787435	0	0	0	0	0	0	0	0	0	1111	0	0	1234	1231	0	0	0	0
Marisimplicoccus_sp902622595	0	0	0	0	0	0	0	0	0	1094	0	0	0	0	0	0	0	0
MS024-2A_sp008081175	0	0	0	0	0	0	0	0	0	1014	0	1103	0	1116	0	0	0	0
UBA7446_sp002313325	0	0	0	0	0	0	0	0	0	1057	0	0	1314	1462	1296	0	0	0
BACL21_sp023258055	0	0	0	0	0	0	0	0	0	1216	0	0	0	1075	0	0	0	0
Urechidicola_croceus_A	0	0	0	0	0	0	0	0	0	1007	0	0	0	0	0	0	0	0
UBA11663_sp002729115	0	0	0	0	0	0	0	0	0	1243	0	0	0	0	0	0	0	0
UBA952_sp002696025	0	0	0	0	0	0	0	0	0	1553	1308	1071	0	0	0	0	0	0
Draconibacterium_sp013203755	0	0	0	0	0	0	0	0	0	1368	1226	1144	1293	1072	0	0	0	0
UBA10329_sp020635495	0	0	0	0	0	0	0	0	0	1050	0	0	0	0	0	1592	2370	2538
Aquiluna_sp016780945	0	0	0	0	0	0	0	0	0	1620	0	0	2147	2697	0	0	0	0
Pontiella_sulfatireligans	0	0	0	0	0	0	0	0	0	1221	1070	1179	1294	1124	0	0	0	0
JABMPJ01_sp018648805	0	0	0	0	0	0	0	0	0	1258	1075	0	1155	0	0	0	0	0
Marinisoma_sp000402755	0	0	0	0	0	0	0	0	0	1026	0	0	0	0	0	0	0	0
Rubripirellula_sp022425745	0	0	0	0	0	0	0	0	0	1065	0	0	0	0	0	0	0	0
JAAELL01_sp024226735	0	0	0	0	0	0	0	0	0	1156	0	0	0	0	0	0	0	0
VRUF01_sp019456225	0	0	0	0	0	0	0	0	0	1185	0	0	1246	0	0	0	0	0
JACKEV01_sp020632795	0	0	0	0	0	0	0	0	0	1002	0	0	0	0	0	0	0	0
B30-G6_sp003647375	0	0	0	0	0	0	0	0	0	1170	0	0	1076	0	0	0	0	0
JAFDJA01_sp019307745	0	0	0	0	0	0	0	0	0	1195	1242	0	0	0	0	0	1109	0
GCA-002719695_sp002697535	0	0	0	0	0	0	0	0	0	1030	0	0	0	1079	0	0	0	0
JABIFK01_sp018650745	0	0	0	0	0	0	0	0	0	1065	0	0	0	0	0	0	0	0
MGIIa-L1_sp002697705	0	0	0	0	0	0	0	0	0	1074	0	0	1267	1475	1220	0	0	0
MGIIa-L1_sp002172355	0	0	0	0	0	0	0	0	0	1308	0	0	1652	1843	1293	0	0	0
MGIIa-L2_sp002502215	0	0	0	0	0	0	0	0	0	1023	0	0	0	0	0	0	0	0
SG8-52-3_sp001595915	0	0	0	0	0	0	0	0	0	1005	0	0	1015	0	0	0	0	0
Nitrosopumilus_sp013203245	0	0	0	0	0	0	0	0	0	1436	0	0	0	0	0	0	0	0
Nitrosopumilus_sp024276695	0	0	0	0	0	0	0	0	0	1250	0	0	0	0	0	0	0	0
Nitrosopumilus_sediminis	0	0	0	0	0	0	0	0	0	1101	0	0	0	0	0	0	0	0
Pelagibacter_sp902574215	0	0	0	0	0	0	0	0	0	0	1013	1007	0	0	0	0	0	0
HTCC2150_sp000169395	0	0	0	0	0	0	0	0	0	0	1017	0	0	1001	0	0	1027	0
TMED8_sp002690705	0	0	0	0	0	0	0	0	0	0	1008	0	0	0	0	1321	0	0
Mf105b01_sp003330885	0	0	0	0	0	0	0	0	0	0	1159	0	0	0	0	0	0	0
UBA7434_sp002480045	0	0	0	0	0	0	0	0	0	0	1120	1077	0	0	0	1060	1250	3275
Vibrio_marisflavi	0	0	0	0	0	0	0	0	0	0	6320	0	0	0	0	0	0	0
Vibrio_sp023634645	0	0	0	0	0	0	0	0	0	0	1055	0	0	0	0	0	0	0
Lewinella_cohaerens	0	0	0	0	0	0	0	0	0	0	5267	0	0	0	0	0	0	0
Rhodoluna_sp017984715	0	0	0	0	0	0	0	0	0	0	1316	1168	1079	1183	0	0	0	0
Pelagibacter_sp902515625	0	0	0	0	0	0	0	0	0	0	0	1061	0	0	0	0	0	0
Pelagibacter_sp902553675	0	0	0	0	0	0	0	0	0	0	0	1017	0	0	0	0	0	0
Pelagibacter_sp902556285	0	0	0	0	0	0	0	0	0	0	0	1020	0	0	0	0	0	0
Pelagibacter_sp902597555	0	0	0	0	0	0	0	0	0	0	0	1001	0	0	0	0	0	0
Pelagibacter_sp902594405	0	0	0	0	0	0	0	0	0	0	0	1069	0	0	0	0	0	0
Pelagibacter_sp902588635	0	0	0	0	0	0	0	0	0	0	0	1098	0	0	0	0	0	0
Pelagibacter_sp902581605	0	0	0	0	0	0	0	0	0	0	0	1030	0	0	0	0	0	0
Pelagibacter_sp902572515	0	0	0	0	0	0	0	0	0	0	0	1018	0	0	0	0	0	0
Pelagibacter_sp902592275	0	0	0	0	0	0	0	0	0	0	0	1071	0	0	0	0	0	0
Pelagibacter_sp902520355	0	0	0	0	0	0	0	0	0	0	0	1004	0	0	0	0	0	0
Pelagibacter_sp902597895	0	0	0	0	0	0	0	0	0	0	0	1026	0	0	0	0	0	0
Pelagibacter_sp003210095	0	0	0	0	0	0	0	0	0	0	0	1013	0	0	0	0	0	0
Pelagibacter_sp902586485	0	0	0	0	0	0	0	0	0	0	0	1049	0	0	0	0	0	0
Pelagibacter_sp902557385	0	0	0	0	0	0	0	0	0	0	0	1008	0	0	0	0	0	0
Pelagibacter_sp902583645	0	0	0	0	0	0	0	0	0	0	0	1046	0	0	0	0	0	0
Pelagibacter_sp902570505	0	0	0	0	0	0	0	0	0	0	0	1057	0	0	0	0	0	0
Pelagibacter_sp902629535	0	0	0	0	0	0	0	0	0	0	0	1021	0	0	0	0	0	0
Pelagibacter_sp902587315	0	0	0	0	0	0	0	0	0	0	0	1012	0	0	0	0	0	0
Pelagibacter_A_sp902630665	0	0	0	0	0	0	0	0	0	0	0	1033	0	0	0	1004	1040	0
GCA-2704625_sp003209895	0	0	0	0	0	0	0	0	0	0	0	1011	0	0	0	0	0	0
MED727_sp902620525	0	0	0	0	0	0	0	0	0	0	0	1019	0	0	0	0	0	0
MED727_sp902633335	0	0	0	0	0	0	0	0	0	0	0	1059	0	0	0	1036	1052	0
AG-414-E02_sp905612235	0	0	0	0	0	0	0	0	0	0	0	1037	0	0	0	0	0	0
MED-G40_sp902515355	0	0	0	0	0	0	0	0	0	0	0	1058	0	0	0	0	1003	0
AAA240-E13_sp003209225	0	0	0	0	0	0	0	0	0	0	0	1007	0	0	0	0	0	0
GCA-002704185_sp002704185	0	0	0	0	0	0	0	0	0	0	0	1008	0	0	0	0	0	0
CACIVM01_sp902590115	0	0	0	0	0	0	0	0	0	0	0	1024	0	0	0	0	0	0
Pseudooceanicola_sp002709085	0	0	0	0	0	0	0	0	0	0	0	1001	0	0	0	0	0	0
AAA536-G10_sp003282885	0	0	0	0	0	0	0	0	0	0	0	1016	0	0	0	0	0	0
AG-337-I02_sp902569865	0	0	0	0	0	0	0	0	0	0	0	1005	0	0	0	0	1024	0
JADHOZ01_sp016778745	0	0	0	0	0	0	0	0	0	0	0	1088	0	0	0	0	0	0
Acinetobacter_guillouiae	0	0	0	0	0	0	0	0	0	0	0	1664	0	0	0	0	0	0
Psychrobacter_sp000511655	0	0	0	0	0	0	0	0	0	0	0	1231	0	0	0	0	0	0
Halomonas_lionensis	0	0	0	0	0	0	0	0	0	0	0	1502	0	0	0	0	0	0
Halomonas_piezotolerans	0	0	0	0	0	0	0	0	0	0	0	1498	0	0	0	0	0	0
Comamonas_acidovorans	0	0	0	0	0	0	0	0	0	0	0	1163	0	0	0	0	0	0
UBA11869_sp014239225	0	0	0	0	0	0	0	0	0	0	0	1025	0	0	0	1006	1006	0
Tenderia_sp945787785	0	0	0	0	0	0	0	0	0	0	0	1237	1081	0	0	0	0	0
Flavobacterium_sp023259675	0	0	0	0	0	0	0	0	0	0	0	1106	1024	0	0	0	0	0
Sediminibacterium_sp903825095	0	0	0	0	0	0	0	0	0	0	0	1022	0	0	0	1025	1016	0
Actinomarina_sp003281085	0	0	0	0	0	0	0	0	0	0	0	1023	0	0	0	0	0	0
Casp-actino5_sp017859395	0	0	0	0	0	0	0	0	0	0	0	1021	0	0	0	0	0	0
Rhodoluna_sp009703445	0	0	0	0	0	0	0	0	0	0	0	1010	0	0	0	0	0	0
TMED80_sp002170405	0	0	0	0	0	0	0	0	0	0	0	1060	0	0	0	0	0	0
UBA12567_sp024230295	0	0	0	0	0	0	0	0	0	0	0	1057	0	0	0	0	0	0
GCA-2712005_sp017858255	0	0	0	0	0	0	0	0	0	0	0	1017	1001	1090	1093	0	0	0
Fusobacterium_nucleatum_E	0	0	0	0	0	0	0	0	0	0	0	1032	1049	1026	0	0	1046	0
MGIIa-L1_sp9513u	0	0	0	0	0	0	0	0	0	0	0	1028	0	0	0	0	0	0
UBA1997_sp023262945	0	0	0	0	0	0	0	0	0	0	0	0	1207	1231	1089	0	0	0
Congregibacter_litoralis	0	0	0	0	0	0	0	0	0	0	0	0	1027	0	0	0	0	0
BACL14_sp024642775	0	0	0	0	0	0	0	0	0	0	0	0	1005	0	0	0	0	0
JAHEIO01_sp024639325	0	0	0	0	0	0	0	0	0	0	0	0	1222	0	0	0	0	0
GCA-001735895_sp024229615	0	0	0	0	0	0	0	0	0	0	0	0	1105	0	0	0	0	0
UBA8316_sp017857815	0	0	0	0	0	0	0	0	0	0	0	0	1386	1010	0	0	0	0
GCA-2693325_sp002693325	0	0	0	0	0	0	0	0	0	0	0	0	1042	0	0	0	0	0
Yoonia_sp023263855	0	0	0	0	0	0	0	0	0	0	0	0	0	1018	0	0	0	0
Acinetobacter_ursingii	0	0	0	0	0	0	0	0	0	0	0	0	0	1912	1049	1008	1071	2863
Psychrobacter_sanguinis	0	0	0	0	0	0	0	0	0	0	0	0	0	1737	0	0	0	0
Erwinia_B_gerundensis	0	0	0	0	0	0	0	0	0	0	0	0	0	1007	0	0	0	0
Cysteiniphilum_marinum	0	0	0	0	0	0	0	0	0	0	0	0	0	1054	0	0	0	0
Flavicella_sp905479475	0	0	0	0	0	0	0	0	0	0	0	0	0	1014	0	0	0	0
Pedobacter_sp001412215	0	0	0	0	0	0	0	0	0	0	0	0	0	1119	0	0	0	0
Kocuria_palustris	0	0	0	0	0	0	0	0	0	0	0	0	0	1037	0	0	0	0
CABZJG01_sp902525995	0	0	0	0	0	0	0	0	0	0	0	0	0	0	0	1005	1055	0
Lentibacter_algarum	0	0	0	0	0	0	0	0	0	0	0	0	0	0	0	1012	0	0
UBA8309_sp913031555	0	0	0	0	0	0	0	0	0	0	0	0	0	0	0	1092	1025	0
UBA9926_sp018666555	0	0	0	0	0	0	0	0	0	0	0	0	0	0	0	1027	1098	0
Cycloclasticus_pugetii	0	0	0	0	0	0	0	0	0	0	0	0	0	0	0	1305	0	0
UBA10364_sp011525035	0	0	0	0	0	0	0	0	0	0	0	0	0	0	0	1006	0	0
MED-G52_sp902534325	0	0	0	0	0	0	0	0	0	0	0	0	0	0	0	0	1009	0
JAAEMP01_sp024224595	0	0	0	0	0	0	0	0	0	0	0	0	0	0	0	0	1025	0
GCA-2691245_sp002167215	0	0	0	0	0	0	0	0	0	0	0	0	0	0	0	0	1077	0
Luminiphilus_sp902547755	0	0	0	0	0	0	0	0	0	0	0	0	0	0	0	0	1138	0
UBA6940_sp002450655	0	0	0	0	0	0	0	0	0	0	0	0	0	0	0	0	1032	1046
Rubripirellula_sp913061385	0	0	0	0	0	0	0	0	0	0	0	0	0	0	0	0	1056	0
GCA-002862325_sp002683195	0	0	0	0	0	0	0	0	0	0	0	0	0	0	0	0	1013	0
GCA-2724215_sp015660315	0	0	0	0	0	0	0	0	0	0	0	0	0	0	0	0	1092	0
Neorhizobium_soli	0	0	0	0	0	0	0	0	0	0	0	0	0	0	0	0	0	1399
Brevundimonas_sp023456105	0	0	0	0	0	0	0	0	0	0	0	0	0	0	0	0	0	2556
Moraxella_A_cinereus	0	0	0	0	0	0	0	0	0	0	0	0	0	0	0	0	0	1196
Pantoea_conspicua	0	0	0	0	0	0	0	0	0	0	0	0	0	0	0	0	0	1008

## Sheet: S2. Algae-and-Plankton
Supplementary Table S3. The fraction of the genome covered by mapped reads for the respective Algae and Plankton species per sample pool.
Species	S1	S2	S3	S4	S5	S6	S7	S8	S9	S10	S11	S12	S13	S14	S15	S16	S17	S18
Mamiellaceae	0.33407	0.309431	0.311413	0.320329	0.31545	0.328315	0.345352	0.349255	0.339868	0.327472	0.313525	0.316339	0.276675	0.281541	0.326437	0.370524	0.373079	0.363392
Costaria costata	0.0498119	0.0481203	0.0490401	0.0479119	0.0505782	0.0427099	0.0489981	0.0494907	0.0463023	0.0471965	0.051519	0.0509291	0.0507956	0.0496477	0.0457622	0.0478783	0.0499782	0.0452664
Microcladia borealis	0.0403146	0.0405925	0.0402123	0.0413541	0.0460213	0.0365201	0.040148	0.0402357	0.0459166	0.0403532	0.0371675	0.0415336	0.0469171	0.0453932	0.0456353	0.0462338	0.0416374	0.0417428
Ulothrix subflaccida	0.0383835	0.0362339	0.035675	0.0355261	0.0415791	0.0376453	0.0371846	0.0423624	0.0396867	0.039716	0.0416415	0.0439784	0.0406459	0.0415346	0.0405481	0.043644	0.0413837	0.0362057
Botryococcus braunii	0.0365541	0.0423424	0.0399763	0.0383062	0.0386924	0.0403963	0.0352316	0.0359205	0.0339096	0.0379928	0.0382548	0.0370674	0.0395617	0.0384417	0.0342605	0.029653	0.0299623	0.0336509
Pterothamnion heteromorphum	0.0362296	0.038309	0.040112	0.0415211	0.042696	0.036213	0.0406532	0.0418894	0.0407754	0.0375156	0.0480672	0.0510772	0.0466994	0.0439308	0.0414052	0.0460294	0.0438036	0.0321087
Undaria pinnatifida	0.0332331	0.034226	0.0348021	0.0324083	0.0321059	0.0331199	0.0303283	0.0306909	0.0294228	0.0334116	0.0319694	0.0314836	0.033584	0.0337671	0.0305778	0.0297411	0.0303345	0.032865
Bonnemaisonia californica	0.0298031	0.0287583	0.0285843	0.0292918	0.0294285	0.0281405	0.0300106	0.0300672	0.028888	0.0297931	0.0281252	0.0283684	0.0290233	0.0293494	0.0307439	0.0296345	0.0279405	0.0277214
Alisma plantago-aquatica	0.0279834	0.0268441	0.0289322	0.0296277	0.0246609	0.028933	0.0282818	0.0243785	0.0267857	0.0270359	0.0266671	0.0299862	0.0263479	0.0259597	0.0271091	0.0308396	0.0284736	0.0311173
Bathycoccus	0.0275248	0.0266636	0.0271975	0.0278158	0.030123	0.0341193	0.0327453	0.0309946	0.033847	0.0313599	0.0302885	0.026325	0.0389058	0.0397128	0.0397888	0.0281633	0.0287736	0.0243238
Nereocystis luetkeana	0.0241766	0.025096	0.0265228	0.0268258	0.0204296	0.0243645	0.0237621	0.0230548	0.0237193	0.0212552	0.0220841	0.0239389	0.0216127	0.0226108	0.023221	0.0228495	0.0244857	0.0274201
Microglena sp.	0.0223469	0.0250489	0.0232314	0.0237119	0.0253015	0.0249932	0.0216996	0.0215419	0.0230134	0.0255438	0.0257223	0.0240739	0.0279991	0.0287961	0.0255205	0.0198348	0.0210643	0.0236492
Chlamydomonas sp.	0.0215901	0.0236224	0.0225211	0.0216975	0.0238889	0.022732	0.02019	0.0187662	0.020613	0.023262	0.0231047	0.0213425	0.0252469	0.0259133	0.020754	0.0172476	0.0168018	0.0207383
Macrocystis pyrifera	0.0181937	0.0202639	0.021836	0.0203027	0.0151554	0.0197031	0.0190174	0.0185885	0.0183199	0.0177889	0.0183095	0.0186274	0.0169342	0.0179903	0.0174224	0.0182782	0.0193109	0.0218206
Saccharina japonica	0.0157158	0.0171529	0.0166582	0.0171208	0.0151613	0.0158771	0.0133571	0.0147336	0.0139027	0.0151162	0.0145847	0.0147359	0.0138834	0.0156598	0.0140223	0.0137032	0.0133625	0.0162441
Tetraselmis chuii	0.0150164	0.0162112	0.0152641	0.0144367	0.0162062	0.0168536	0.0153797	0.0141217	0.014653	0.0157662	0.0164682	0.013914	0.0163229	0.0163885	0.01385	0.0115589	0.0110168	0.0138123
Wolffia australiana	0.0141101	0.0152571	0.0165419	0.0158904	0.0151992	0.0156956	0.016015	0.0149004	0.0163166	0.016057	0.0169857	0.0174336	0.0180001	0.01806	0.0158728	0.0164386	0.0182918	0.0181652
Neoagarum fimbriatum	0.0138253	0.0133714	0.0124126	0.0122501	0.0133885	0.0118003	0.012554	0.0123355	0.0131122	0.0126021	0.0132145	0.0138203	0.0142768	0.0148627	0.0129732	0.0115437	0.0116389	0.0111987
Pycnococcus provasolii	0.0109902	0.0111071	0.00716089	0.00652885	0.00485776	0.00762083	0.0055759	0.00459072	0.00960137	0.00685188	0.00434059	0.00447485	0.00395997	0.0022224	0.00303982	0.00305623	0.00299023	0.00397436
Dunaliella salina	0.0104441	0.0108796	0.0100405	0.00946108	0.00920621	0.011224	0.00887234	0.0087416	0.0080695	0.00994654	0.0101561	0.00884166	0.0102938	0.0106065	0.0087831	0.00693632	0.00729158	0.00874194
Internoretia fryeana	0.0078164	0.00810064	0.00818826	0.00748141	0.00875056	0.00703238	0.00752268	0.00809386	0.00737191	0.00745825	0.00796612	0.00875137	0.00836204	0.00865628	0.00847679	0.00792842	0.00726702	0.00697575
Micromonas sp.	0.00754896	0.00762926	0.00657551	0.00589124	0.00968775	0.0107558	0.00991059	0.00876498	0.0100375	0.0112947	0.0105079	0.00837151	0.0125516	0.0120988	0.0121595	0.00707811	0.00864118	0.00677398
Odonthalia washingtoniensis	0.00708494	0.00755659	0.00693989	0.00732949	0.00743682	0.00451463	0.00795915	0.00924591	0.00818411	0.00614495	0.0114605	0.0111422	0.0108805	0.00952092	0.00708971	0.0085336	0.00789048	0.00459437
Eudorina sp.	0.00665906	0.0069328	0.00622093	0.00632954	0.00734936	0.00649413	0.00615512	0.00568308	0.00645068	0.00722153	0.00760784	0.00652981	0.007203	0.0083727	0.0073811	0.0053836	0.00539684	0.00702887
Bryoerythrophyllum caledonicum	0.00632356	0.00712658	0.00719033	0.00766367	0.0065541	0.00634141	0.00663241	0.00616651	0.00608578	0.00678693	0.00702809	0.00685187	0.00774509	0.00678103	0.00702003	0.00754741	0.00712024	0.00655184
Micromonas pusilla	0.00576006	0.00486321	0.00498492	0.00514474	0.00496254	0.00511854	0.00498325	0.0056706	0.00499831	0.00461211	0.00476388	0.00465468	0.00501707	0.00475047	0.00539795	0.00560736	0.00518161	0.00520263
Ostreococcus	0.00514584	0.00454248	0.00502018	0.00474948	0.00575112	0.00525178	0.00560795	0.00558481	0.00598005	0.00526286	0.00495454	0.00425782	0.00696967	0.00652542	0.00703801	0.00444114	0.00447539	0.00375264
Haematococcus lacustris	0.00513219	0.00589898	0.00604428	0.00566931	0.00528189	0.00461779	0.00506208	0.00489077	0.00428256	0.00480123	0.00503788	0.00477859	0.00595721	0.00531934	0.00458364	0.0038508	0.00436942	0.00584406
Alaria marginata	0.00492305	0.00546207	0.00555849	0.00478994	0.00515269	0.00472031	0.00409857	0.00383427	0.00429784	0.00473181	0.00418261	0.00439514	0.00484085	0.00451199	0.00433372	0.00358981	0.00330409	0.00417025
Postelsia palmaeformis	0.00446878	0.00459004	0.00484589	0.00456385	0.00397421	0.00430789	0.00409074	0.00336469	0.00374873	0.00402846	0.0038506	0.00351528	0.00428024	0.00443453	0.00346874	0.00336787	0.00307725	0.00390717
Spirodela polyrhiza	0.00427697	0.00476544	0.00538584	0.00565642	0.00476675	0.00452649	0.00428885	0.00443117	0.00407543	0.00486565	0.00432812	0.0050489	0.00529445	0.00481594	0.00436887	0.00495864	0.00463821	0.00473148
Amorphophallus konjac	0.00410575	0.0047009	0.00418327	0.00384512	0.00460478	0.00514565	0.00413957	0.00404262	0.00419438	0.00487602	0.0045014	0.00450205	0.00439466	0.00420805	0.00408769	0.0030009	0.00323737	0.00373311
Ottelia alismoides	0.00402578	0.00419875	0.00407241	0.00478776	0.00473732	0.0044354	0.00449311	0.003965	0.00425612	0.00482915	0.00532246	0.0042871	0.00496327	0.00513092	0.00490936	0.00352838	0.00393683	0.00470418
Scenedesmus sp.	0.00381858	0.00471045	0.0047165	0.00501682	0.00346386	0.0039624	0.00378864	0.00402083	0.00361306	0.00391646	0.003943	0.00399941	0.00433112	0.00366505	0.00342419	0.0036307	0.00381693	0.00421434
Laminaria ephemera	0.00378087	0.00469489	0.00428196	0.00394131	0.00386692	0.00326338	0.00328825	0.003039	0.00314842	0.00369781	0.00350932	0.00371362	0.00366758	0.00389325	0.0036833	0.00286847	0.00286434	0.00343371
Dunaliella primolecta	0.00347203	0.00350848	0.00296053	0.00318906	0.00291553	0.00365208	0.00323607	0.00248408	0.003205	0.00317249	0.00376008	0.00288117	0.00412917	0.00372386	0.00348345	0.00223582	0.00267154	0.00298943
Chlamydomonas schloesseri	0.00345578	0.00427708	0.00400426	0.00388538	0.00336973	0.00325893	0.00346865	0.00295094	0.0029099	0.00354448	0.00358132	0.00287569	0.00347187	0.00349129	0.00261049	0.00264287	0.0026787	0.00327896
Dunaliella tertiolecta	0.00334156	0.00330179	0.00310302	0.00281443	0.00351876	0.00311383	0.00240767	0.00303242	0.00281511	0.00289946	0.00330996	0.00279655	0.00354906	0.00413839	0.00307497	0.00236663	0.00233235	0.00248153
Smithsoniella earleae	0.00314195	0.00296337	0.00299324	0.00347604	0.00321819	0.00321678	0.0030879	0.00350472	0.00356659	0.00326929	0.00316521	0.00353682	0.00273075	0.00320733	0.00337106	0.00347223	0.0033097	0.0032185
Ulva armoricana	0.00313393	0.00268577	0.00282932	0.00286143	0.0034361	0.0028787	0.00276605	0.00317132	0.00275894	0.0025833	0.00298059	0.00295295	0.00281301	0.00289843	0.00288697	0.00287254	0.00305908	0.00261297
Prasiola linearis	0.00287775	0.00333662	0.00336654	0.00301989	0.00349288	0.00345762	0.00296658	0.00292688	0.00262513	0.00315066	0.00287269	0.00268491	0.00293757	0.00313101	0.00254367	0.00228892	0.00200767	0.00243429
Pleodorina starrii	0.00283853	0.00309898	0.00329584	0.0027704	0.00301384	0.00289777	0.00319096	0.00282202	0.0027228	0.00316534	0.00276233	0.00341914	0.00319156	0.00280213	0.0028273	0.00268132	0.0023923	0.00291237
Chlamydomonas incerta	0.00273211	0.00251214	0.00280405	0.00220795	0.00229414	0.0021155	0.00218589	0.00241803	0.0022594	0.00234962	0.00254199	0.00177256	0.00287032	0.00255623	0.00230214	0.00177629	0.0020098	0.0027022
Bathycoccaceae	0.00267143	0.00247802	0.00276734	0.00234757	0.00268363	0.00264358	0.00244177	0.00243301	0.00287769	0.00301361	0.00245431	0.00229882	0.00347928	0.00338775	0.00356457	0.00234771	0.00236407	0.0017431
Dunaliella sp.	0.00244321	0.00258287	0.00244167	0.00238724	0.0023553	0.0025383	0.00185826	0.00169902	0.00205	0.00208356	0.0020983	0.00200075	0.00223875	0.00214494	0.001637	0.00141379	0.00107403	0.00170384
Ectocarpus sp.	0.00235001	0.00250295	0.00286621	0.00239001	0.00231063	0.00225742	0.00186273	0.00167837	0.00175284	0.00243193	0.00216236	0.00171892	0.00220269	0.0024034	0.0019948	0.00137514	0.001852	0.00215756
Volvox africanus	0.00226809	0.00243046	0.00227828	0.00244852	0.00287921	0.00264591	0.00267398	0.00255239	0.00236472	0.00276151	0.00292465	0.0031069	0.00346193	0.00305183	0.00290638	0.00268091	0.00241377	0.00218948
Laminaria setchellii	0.00211573	0.00251073	0.00235952	0.00235431	0.00243232	0.00247136	0.00217322	0.00207056	0.00201882	0.00225784	0.00224078	0.00187608	0.00237754	0.00250903	0.00137462	0.0014498	0.0015248	0.00193941
Limnomonas spitsbergensis	0.0020622	0.00197764	0.00209418	0.00200645	0.00186834	0.00181852	0.00199095	0.00189807	0.00213508	0.00206156	0.00195241	0.00208405	0.00226702	0.00193159	0.00227782	0.0016819	0.00178045	0.00201584
Colocasia esculenta	0.00196922	0.00222818	0.00241168	0.00221469	0.00200401	0.00159631	0.00208544	0.00199589	0.0013805	0.00185204	0.00207392	0.00183603	0.0019988	0.00162117	0.00123465	0.00152527	0.00146485	0.00178509
Phaeophila floridearum	0.00187754	0.00190232	0.00200858	0.00175993	0.00177524	0.00196764	0.00153529	0.00141056	0.00143833	0.00170478	0.00188269	0.00179995	0.00188262	0.00168893	0.00175368	0.00137067	0.00117942	0.00135026
Spirodela intermedia	0.00184807	0.00182841	0.0015028	0.00170401	0.00194724	0.00182191	0.00152336	0.00134474	0.00122211	0.00165987	0.00151344	0.00172421	0.0018756	0.00149328	0.00168461	0.00144268	0.00130841	0.00131478
Ulvella scutata	0.00179085	0.00165496	0.00179667	0.00201002	0.00274124	0.00174925	0.00161896	0.00182272	0.00159011	0.00211058	0.00211644	0.00193161	0.0017029	0.00236876	0.00230193	0.00251106	0.00251974	0.00198539
minutum	0.00165322	0.00188269	0.00182666	0.00172701	0.00181511	0.00164037	0.00160294	0.00141532	0.00124318	0.0016087	0.00167633	0.00107404	0.0019333	0.0014082	0.00126693	0.000646682	0.000904631	0.00125683
Volvox reticuliferus	0.00164282	0.00190108	0.00199241	0.00181408	0.00202175	0.00198289	0.00182807	0.00167065	0.00140859	0.00172912	0.00180804	0.00188288	0.00217774	0.00217026	0.00180293	0.00133527	0.00156425	0.00178698
Lemna minuta	0.00159947	0.00193662	0.00173797	0.00176489	0.00190612	0.00205131	0.00151684	0.00156239	0.00162707	0.0021512	0.00165403	0.00205382	0.00227618	0.00225647	0.00235506	0.00145326	0.00165591	0.00205216
Chlorella sp.	0.00136454	0.00123291	0.00113841	0.00128435	0.00110355	0.00107565	0.000905554	0.000905571	0.000935893	0.0010798	0.0013428	0.00102776	0.00112142	0.00110578	0.000875613	0.000729476	0.000911399	0.00101516
Ulva mutabilis	0.00136454	0.00158848	0.00162493	0.00146503	0.00138367	0.0016946	0.00135209	0.00155513	0.00133363	0.00161443	0.00158449	0.00157064	0.00195045	0.00188096	0.00150458	0.00135236	0.00108815	0.00141451
Yamagishiella unicocca	0.00133008	0.00141821	0.00151643	0.00143329	0.00125551	0.00128768	0.00113013	0.00120198	0.00112072	0.000945611	0.00121903	0.00123384	0.00122357	0.00139602	0.00112389	0.00105088	0.00100132	0.00117473
Bathycoccus sp.	0.00132878	0.00135685	0.00122074	0.00146146	0.00196769	0.0019973	0.00177197	0.00174691	0.00182656	0.00211917	0.00195052	0.00221004	0.0017721	0.00178371	0.00229049	0.00186702	0.00151262	0.00123898
Saccharina latissima	0.00132769	0.00141202	0.00130252	0.00128971	0.00108017	0.00116546	0.000896795	0.00131115	0.00113724	0.00103328	0.00111019	0.00108632	0.000996085	0.00115336	0.00108833	0.00106756	0.000904051	0.00120644
Tetradesmus obliquus	0.00131426	0.00132025	0.00140266	0.00149973	0.00098061	0.00118431	0.000923632	0.00121219	0.00127229	0.00108642	0.00101117	0.00101832	0.00126782	0.00120056	0.000967363	0.000788265	0.00106958	0.00119468
Picochlorum costavermella	0.00130754	0.00125271	0.00121093	0.00132739	0.00105847	0.00085535	0.00127549	0.00138105	0.00145609	0.0012904	0.00141877	0.00120154	0.00101304	0.00158254	0.00124793	0.00110662	0.000823218	0.000836065
Cymbomonas tetramitiformis	0.0012811	0.00127057	0.00114023	0.00141624	0.000885012	0.000968464	0.00096426	0.000746926	0.00102841	0.000885672	0.000744911	0.000985828	0.00121635	0.000940387	0.00105114	0.00072439	0.0008325	0.000801842
Tetraselmis striata	0.0012371	0.00116643	0.00137631	0.00109158	0.00117327	0.0013597	0.00122797	0.00100248	0.00102469	0.00152049	0.0013428	0.00157763	0.00153818	0.00160937	0.00141937	0.00119572	0.00107597	0.00140275
Volvox carteri	0.00122323	0.00157433	0.00150171	0.0016812	0.00183139	0.00141478	0.00134873	0.00162549	0.00159465	0.00174916	0.00174001	0.00163222	0.00238846	0.00184119	0.00190346	0.00101142	0.00150333	0.00137252
Ostreococcus mediterraneus	0.00121391	0.00101808	0.00118021	0.00181725	0.00158321	0.00147473	0.00146521	0.00169063	0.00158433	0.00112436	0.00143313	0.00180468	0.00102065	0.000566783	0.000934055	0.00105007	0.00141148	0.000892755
Devaleraea mollis	0.00119202	0.00133192	0.00121838	0.0012552	0.00121084	0.0014366	0.00119014	0.00132227	0.00105918	0.00128252	0.00107201	0.00120494	0.00120271	0.00149841	0.00110141	0.00102057	0.000964578	0.00118061
Chlamydomonas reinhardtii	0.00107585	0.000806793	0.00111442	0.000862911	0.000905885	0.00116101	0.00106173	0.000709251	0.000974923	0.00102559	0.0009592	0.00106554	0.00102864	0.000865971	0.000916277	0.000806776	0.000661166	0.00100697
Micractinium conductrix	0.00105635	0.00121647	0.00115568	0.00130339	0.00108351	0.00116101	0.00087089	0.000920551	0.00114736	0.00126928	0.000914604	0.000997728	0.00110505	0.00131666	0.000883991	0.000784807	0.00109163	0.0014038
Ulva prolifera	0.000992195	0.00110614	0.000943408	0.000790523	0.00112317	0.00102566	0.000699247	0.0010565	0.000864854	0.000948116	0.000989057	0.000927649	0.00120446	0.000942861	0.00107015	0.000804946	0.000883166	0.00109222
Tetradesmus acuminatus	0.00096662	0.00103806	0.00120075	0.00130101	0.00104448	0.000942833	0.000867908	0.000947559	0.000894591	0.000828953	0.000955421	0.001034	0.00061422	0.000829238	0.000831066	0.000826915	0.0011187	0.00126754
Bryum argenteum	0.000956434	0.000923489	0.0012371	0.00117329	0.00137344	0.00098541	0.00128257	0.000998625	0.00130017	0.00115316	0.000791208	0.00118605	0.00124267	0.00145616	0.001242	0.00112046	0.00152461	0.00106933
Desmodesmus armatus	0.000930426	0.00137701	0.00127472	0.00118737	0.00107308	0.00117033	0.000888968	0.00108305	0.00105505	0.00132439	0.00114514	0.00098545	0.00112825	0.00111415	0.00104277	0.000803725	0.000841395	0.000979469
Coelastrella sp.	0.000869742	0.000792471	0.000968852	0.00091745	0.000885847	0.00126184	0.000774166	0.000884918	0.000825411	0.00102112	0.000928398	0.000829803	0.000852812	0.000903845	0.000840875	0.00075531	0.000797692	0.000870289
Endocladia muricata	0.000858038	0.000939579	0.000993932	0.000922012	0.000924879	0.000781846	0.000818894	0.000817057	0.000988965	0.000909111	0.000872842	0.000961461	0.000869576	0.000907652	0.000985754	0.000916422	0.000937892	0.000911651
Gracilaria vermiculophylla	0.000813825	0.000575876	0.000645901	0.000563044	0.000585068	0.000536765	0.000680983	0.00042487	0.000439035	0.00057345	0.000477899	0.000590855	0.000867822	0.000533095	0.000396223	0.000487809	0.000384439	0.000561436
Rhodymenia pacifica	0.00076311	0.000678781	0.00177541	0.00212545	0.000733683	0.00161368	0.000431252	0.000670441	0.000833878	0.000293435	0.000334851	0.000789947	0.000210913	0.00025922	0.000320207	0.00053541	0.000413833	0.000669356
Neckera pumila	0.000713045	0.00090068	0.000833274	0.000937283	0.000862887	0.000880345	0.000810321	0.000732174	0.000694279	0.00091412	0.0010106	0.000844914	0.000875229	0.00126736	0.000696404	0.00093656	0.000682631	0.000679434
Raphidocelis subcapitata	0.000692889	0.000833668	0.000741496	0.000847838	0.000844936	0.000637805	0.000545681	0.000655915	0.000632327	0.000629811	0.000740942	0.000747068	0.000866652	0.000742451	0.000751781	0.00036901	0.000517291	0.000441128
Cryptocoryne balansae	0.000660596	0.000756401	0.000957947	0.000760576	0.000751217	0.000718299	0.000565063	0.000610523	0.000781632	0.000737881	0.000727148	0.000712312	0.00076451	0.000545657	0.000578702	0.000509575	0.000674315	0.000792603
Pohlia nutans	0.000654311	0.000751981	0.000674798	0.000621748	0.000825524	0.000587815	0.000767457	0.000681789	0.000598872	0.000516194	0.000611122	0.000682656	0.000655155	0.000793648	0.00108568	0.000813896	0.000720727	0.00064752
Pleurophycus gardneri	0.00063914	0.000672593	0.00119421	0.0010067	0.00045336	0.000699658	0.000375155	0.000595544	0.000696757	0.000537844	0.000440673	0.0006411	0.000404672	0.000492557	0.000257473	0.000447938	0.000455216	0.000558287
Amorphophallus titanum	0.000602946	0.000625561	0.000700241	0.000587835	0.000534138	0.000475759	0.00056059	0.000434629	0.000388235	0.000427806	0.000571249	0.000467886	0.000551453	0.000345437	0.000444448	0.000284386	0.000296258	0.000440499
Micromonas	0.000577805	0.000664636	0.000552851	0.000465667	0.000434157	0.000595017	0.000398638	0.000591231	0.000430362	0.000634463	0.000480356	0.00041424	0.000487126	0.00070039	0.000477347	0.000520153	0.000504915	0.000473462
Asparagopsis taxiformis	0.000551147	0.000482343	0.000402189	0.000446231	0.000370703	0.000398443	0.000330241	0.000362002	0.000351889	0.00054357	0.000369621	0.000633355	0.000493169	0.000302995	0.000264012	0.000442445	0.000267831	0.00037856
Ceratodon purpureus	0.000547463	0.000612653	0.000557031	0.00042025	0.000547914	0.000559218	0.00046107	0.000521555	0.000471664	0.000511542	0.000477899	0.000454474	0.000775815	0.000625402	0.000537015	0.000425968	0.000422535	0.000393047
Ostreobium quekettii	0.000529474	0.000359105	0.000467978	0.000469831	0.000540609	0.000528927	0.000296323	0.000354058	0.000557158	0.000538918	0.00046864	0.000558365	0.000444047	0.000356095	0.000620183	0.000375519	0.000351951	0.00038003
Cymathaere triplicata	0.000496748	0.000625914	0.000463072	0.000561457	0.000470893	0.000491222	0.000594881	0.000578068	0.000538159	0.000522457	0.000442751	0.000450885	0.000534299	0.000544705	0.000553363	0.00041478	0.000422535	0.000453096
Posidonia oceanica	0.000485044	0.000495957	0.000567935	0.000600726	0.000398882	0.00068483	0.000436097	0.000488418	0.000512139	0.000541781	0.000509646	0.000472797	0.000468803	0.00036504	0.000492877	0.000351922	0.00044516	0.000423492
Trebouxia	0.000430211	0.000345491	0.000369658	0.000315138	0.00037947	0.000447798	0.000399569	0.000392868	0.000447296	0.000494187	0.000632853	0.000411407	0.000448336	0.000510447	0.000473056	0.000389555	0.000452509	0.000512095
Edaphochlamys debaryana	0.000410922	0.000367415	0.00033331	0.000258417	0.000286377	0.00030291	0.000239481	0.000367676	0.000242027	0.000292003	0.000272869	0.000357951	0.000236253	0.000317079	0.000242147	0.000228851	0.000232249	0.000340557
Ulota crispa	0.000399219	0.000431952	0.000459982	0.000578315	0.000536017	0.000510922	0.000563386	0.000596678	0.000443372	0.000641262	0.000454467	0.00044333	0.000538782	0.000633396	0.000307946	0.000503879	0.000419054	0.000482701
Antitrichia curtipendula	0.000389682	0.000450163	0.000466161	0.000401013	0.000484461	0.000477454	0.00047803	0.000445069	0.00024244	0.000470927	0.000489615	0.000670189	0.000569581	0.000575157	0.000368432	0.000488216	0.000412479	0.000253423
Pyramimonas parkeae	0.000387949	0.000430183	0.000325858	0.000428183	0.000402847	0.000355231	0.000301914	0.000379931	0.000463197	0.000222223	0.000438405	0.000481297	0.000314225	0.000378363	0.000373336	0.000319171	0.000266671	0.000267281
Zantedeschia hybrid	0.000385564	0.000542813	0.000664257	0.000562647	0.000794424	0.000697752	0.000407956	0.000516562	0.000503466	0.000424049	0.000446153	0.000437285	0.000609347	0.000564689	0.000420335	0.000388538	0.000417507	0.00048858
Gonium pectorale	0.000385348	0.00042541	0.000423816	0.000452775	0.000505334	0.000431064	0.000481384	0.000354966	0.000596807	0.000518163	0.000437271	0.000343973	0.000514611	0.000554031	0.000357602	0.000280927	0.000355625	0.000289117
Monoraphidium sp.	0.00037061	0.000291209	0.000378199	0.00038475	0.000379679	0.000493976	0.000259422	0.000418742	0.000423754	0.000472179	0.000503221	0.00040744	0.0003959	0.000511018	0.000475917	0.00024187	0.000487704	0.000313472
Chloromonas sp.	0.000367576	0.000359989	0.000323496	0.000245526	0.000469223	0.000345698	0.000349064	0.000350881	0.000221583	0.000347291	0.000327103	0.000310728	0.000288104	0.000276349	0.000338598	0.000153585	0.000175589	0.000118418
Amphibolis antarctica	0.000366709	0.000439908	0.000430722	0.000440876	0.000373417	0.000263299	0.000395469	0.000318198	0.000442546	0.000362678	0.000337307	0.000356251	0.000349702	0.000313462	0.000320615	0.000266891	0.000310761	0.000239146
Chlamydomonas sphaeroides	0.00034872	0.000358575	0.000403279	0.000403988	0.000412449	0.000307994	0.000336391	0.000307077	0.000280437	0.000333514	0.000253784	0.000193614	0.000374458	0.000399298	0.000347997	0.000125716	0.000231089	0.000246494
Thalassia testudinum	0.000332899	0.000317377	0.000439082	0.000291339	0.000292221	0.000420685	0.000337882	0.000201541	0.000319674	0.000259797	0.000270224	0.000335095	0.000290443	0.000320314	0.000366184	0.000190201	0.000196861	0.000213111
Posidonia australis	0.000328998	0.000417099	0.00052668	0.000323666	0.000363815	0.000367728	0.000351673	0.000311616	0.000239549	0.000418323	0.000381904	0.000351717	0.000479914	0.00040615	0.000439135	0.000315103	0.00034789	0.000305074
Rhytidiadelphus loreus	0.000327481	0.000223313	0.000322405	0.00020249	0.000339394	0.000255249	0.000267249	0.000210392	0.000237071	0.000210951	0.000238288	0.000284849	0.000319293	0.000220014	0.00026299	0.000214205	0.000212718	0.000224449
Tetrabaena socialis	0.000306024	0.000167971	0.000237897	0.00027587	0.000323739	0.000284057	0.000133625	0.000191101	0.000191433	0.000132761	0.000206164	0.000204381	0.000179919	0.000232004	0.000147128	0.000216239	0.0001665	0.000210171
Astrephomene gubernaculifera	0.000299956	0.000461126	0.000449805	0.00038237	0.000360058	0.000306934	0.000386524	0.000151382	0.00028147	0.000294687	0.000336929	0.000367395	0.000248534	0.000385024	0.000505751	0.000235157	0.000199375	0.000328799
Pseudopediastrum boryanum	0.000298439	0.000330815	0.000383106	0.000269722	0.000273018	0.00045733	0.0002898	0.000397861	0.000300262	0.000386833	0.000313686	0.000370229	0.000269196	0.000268165	0.000218648	0.000217256	0.000157411	0.000261192
Ectocarpus siliculosus	0.00029172	0.000335589	0.000344214	0.000311965	0.000383227	0.000298673	0.000284022	0.000236946	0.000360769	0.000295761	0.000235454	0.00040234	0.000428843	0.000373985	0.00025686	0.000330563	0.000302833	0.000318931
Cymodocea nodosa	0.000258127	0.00029174	0.000177559	0.000279638	0.000215409	0.000179204	0.000259422	0.000308439	0.000202791	0.000238684	0.000220714	0.000260104	0.000239762	0.000339917	0.000207613	0.000175351	0.000263577	0.000283868
Prasinococcaceae sp.	0.000255526	0.000425763	0.000382198	0.000308197	0.000284915	0.000412635	0.000292595	0.000348611	0.000285807	0.000254608	0.000413083	0.000252927	0.00027251	0.000245707	0.000240513	0.000275028	0.00019338	0.000201353
Sarcodiotheca gaudichaudii	0.000253792	0.000261505	0.000177741	0.000187219	0.000255485	0.000246776	0.000297254	0.00015229	0.000335782	0.0003523	0.000160812	0.000260671	0.000289469	0.000265882	0.000263808	0.000261602	0.00026261	0.000174898
Chondracanthus exasperatus	0.000252492	0.000439908	0.000237533	0.000419259	0.000365067	0.000337861	0.000240599	0.000404897	0.000295513	0.000464664	0.000308584	0.000310161	0.000459836	0.000264549	0.000273412	0.000302897	0.000358139	0.000288277
Prototheca ciferrii	0.000245556	0.000259914	0.000240259	0.000198523	0.000119184	0.000189795	0.000189721	0.000174759	0.000218898	0.000127215	0.000186511	0.000221004	0.00016452	0.000232575	0.000192492	0.000137718	0.000212331	0.0001096
Pterygophora californica	0.000215214	0.000334705	0.000392557	0.000380784	0.000240456	0.000283634	0.000310486	0.000147751	0.000262678	0.000146181	0.000342976	0.00021477	0.000229041	0.000370559	0.000150193	0.000205051	0.000228768	0.00027232
Triglochin maritima	0.000211963	0.000207047	0.000239169	0.000263574	0.000223758	0.000179204	0.000239854	0.000124374	0.000135882	0.000172303	0.00018481	0.000191159	0.000171147	0.000224581	0.000177166	0.0001664	0.00015219	0.000260142
Chlorella vulgaris	0.000204594	0.000277948	0.000282241	0.000275076	0.000412658	0.000149125	0.000236685	0.000251018	0.000185444	0.000322062	0.000356393	0.000338495	0.000290833	0.000278443	0.000258086	0.000126326	0.000190672	0.00026833
Messastrum gracile	0.000198742	0.000202096	0.00053395	0.000469633	0.000140684	0.000166918	0.00021488	0.000166589	0.000261439	0.000234748	6.40601e-05	0.000230826	0.000215201	0.000189752	0.000151419	6.1027e-05	0.000265897	0.00037625
Gracilaria gracilis	0.000180537	0.000111745	0.000127581	9.91624e-05	7.51425e-05	0.000119046	7.75284e-05	0.000128686	8.50812e-05	7.89053e-05	0.000128498	8.68904e-05	0.000117347	8.94519e-05	0.000108915	9.6626e-05	8.72143e-05	0.000153272
Takakia lepidozioides	0.000177936	0.000209876	0.000166473	0.00014795	0.000161348	0.000103794	0.000146298	0.000119154	0.000200726	0.000168725	8.1823e-05	9.91684e-05	0.000198827	0.000175859	0.000156527	9.05233e-05	7.34843e-05	0.000174268
Trebouxia sp.	0.000176853	0.000278656	0.000265158	0.000191978	0.000157799	0.000219451	0.000142384	0.000239443	0.000119568	0.000183576	0.000206542	0.000116924	0.000202531	0.000184804	0.000229682	0.000167824	0.000118735	0.000247544
Polytrichum commune	0.000175335	0.000117226	0.000144483	0.000156875	7.30552e-05	0.000220934	6.11282e-05	6.69533e-05	0.000223235	0.000160494	0.000162323	0.000115413	0.000167833	0.000121807	0.000145493	0.000112696	4.66045e-05	0.000103931
Ettlia oleoabundans	0.000170567	0.000286082	0.000186283	0.000271705	0.000281367	0.000177509	0.000171084	0.000214024	0.000106971	0.000218108	0.000237721	0.000224215	0.000249314	0.000258649	0.000165518	0.000144024	0.00015393	0.000138784
Laminaria sinclairii	0.000170567	0.000236221	0.00021209	0.000215777	0.000202259	0.000141923	0.000105297	0.00015683	0.000156739	0.00019288	0.000203518	0.000178314	0.000171732	0.000171862	0.000205161	0.000154398	0.000107326	9.49025e-05
Chlamydomonas asymmetrica	0.000169267	0.000114044	0.000173561	0.000107492	0.000128368	0.000113538	9.37423e-05	0.000126871	0.000177597	9.91237e-05	8.25789e-05	8.33014e-05	0.000103117	0.000115336	0.00014018	0.000132022	0.000105972	9.04933e-05
Kappaphycus alvarezii	0.000167967	0.000109093	0.000133578	0.000131886	0.000135883	0.0001254	9.4115e-05	6.21871e-05	0.000141458	0.000119879	9.75073e-05	7.63124e-05	0.000134696	0.000169768	7.17247e-05	8.78788e-05	8.33467e-05	0.000190015
Haematococcus sp.	0.000160598	0.000139681	0.000166291	0.00014914	0.000114592	0.00016014	0.000171643	0.00017544	0.000100156	8.24838e-05	0.000161001	0.000120891	0.000131967	0.000242472	0.000146923	0.000110459	0.000128017	0.000136685
Scenedesmus quadricauda	0.000159947	0.000146223	0.000154115	0.000118598	0.000140266	0.000151031	6.15009e-05	0.000145028	3.24217e-05	0.000102523	0.00013738	8.2357e-05	0.000115593	9.74455e-05	4.98599e-05	5.98064e-05	3.48084e-05	9.09132e-05
Zostera marina	0.000153662	0.000144632	0.00018701	0.000122763	0.000171784	5.0838e-05	0.000158039	0.000103948	0.00010821	0.000103597	0.000123963	0.000134869	0.000104482	8.79293e-05	0.000186362	0.000115341	0.000127437	0.000178047
Characiochloris sp.	0.000149761	0.000190073	0.000231899	0.00011721	0.000228559	0.000194879	9.29968e-05	0.000191554	0.000142903	0.000178208	0.000257185	0.000220815	0.000169783	0.000241901	0.000160206	0.000108628	0.00015103	0.000144453
Prasinocladus sp.	0.000149328	7.54987e-05	0.000112133	4.02599e-05	0.000108748	7.20205e-05	3.67142e-05	1.83838e-05	4.29536e-05	7.94421e-05	0.000112247	5.4212e-05	6.5301e-05	0.000137033	8.31679e-05	2.1156e-05	3.88693e-05	5.73194e-05
Acetabularia acetabulum	0.000148244	0.000254963	0.000207364	0.000201498	6.99243e-05	0.000177933	0.00011592	0.000138673	0.000113786	0.000113438	0.000180275	9.4635e-05	0.000101168	9.66842e-05	2.00257e-05	0.000231699	0.000154704	0.000187705
Sphagnum magellanicum	0.000146727	0.000170093	0.000219723	0.000150132	0.000171367	0.000181534	0.000168475	0.00011575	0.000196802	0.000119163	0.00014645	0.000113146	0.000104872	0.000115717	9.70633e-05	0.000141989	0.000114094	6.90772e-05
Pseudoscleropodium purum	0.000142176	9.31799e-05	7.08783e-05	8.38914e-05	9.26758e-05	0.000105701	9.98924e-05	8.0117e-05	7.80599e-05	6.76331e-05	8.31458e-05	8.31125e-05	4.97068e-05	0.000187849	9.56329e-05	9.21507e-05	6.94233e-05	0.000101201
Chlorella	0.000138925	9.68929e-05	8.94157e-05	4.75979e-05	6.47061e-05	2.98673e-05	5.83327e-05	4.69808e-05	1.79662e-05	4.00789e-05	2.41879e-05	1.19002e-05	3.25531e-05	5.63357e-05	7.58115e-05	9.60158e-05	5.7047e-05	4.13624e-05
Sphagnum contortum	0.000137624	0.000139151	0.00019955	0.000170956	0.000157799	0.000181534	0.000153566	0.000162957	8.42551e-05	0.000160316	0.000116971	0.000143936	0.000163545	0.000136842	0.000110754	0.000149109	0.000113321	0.000144033
Physcomitrellopsis africana	0.000136107	0.000118287	9.48679e-05	0.000132481	8.30742e-05	0.000119681	0.000143688	0.000119381	0.000150131	0.000105565	0.000145316	8.65126e-05	0.000190835	0.000108484	0.000187383	0.000125919	0.000125503	0.000115269
Ulva compressa	0.000135674	0.000140389	0.000104682	0.000247113	0.000277401	5.40154e-05	0.000108652	0.000126644	9.3961e-05	0.000118805	2.70224e-05	4.11785e-05	0.00010838	0.000138746	0.000116067	9.64226e-05	6.49756e-05	9.65821e-05
Mychonastes homosphaera	0.000126571	0.00023074	0.000273154	0.000200506	0.000298274	0.000152514	0.000197921	0.000159553	0.000256689	0.000208446	0.000171961	0.000223459	0.000170173	0.000227436	0.000193718	0.000169452	0.000175009	0.000238726
Ostreococcus sp.	0.000125704	0.000277064	0.000279151	0.000181269	0.000199545	0.000319644	0.000335832	0.000242621	0.000203204	0.000346754	0.000206164	0.000236493	0.000241321	0.000187849	0.000247869	0.000158874	0.000204209	0.000145713
Neoporphyra haitanensis	0.000115951	0.000179287	0.00018392	0.000151322	0.000123985	0.000175179	2.87004e-05	0.000106671	7.86794e-05	5.79712e-05	8.01223e-05	6.34678e-05	0.000131382	0.000110387	0.000113411	8.93028e-05	9.18554e-05	9.32228e-05
Sphagnum fallax	0.000115951	0.000197853	0.000104318	0.000200903	0.000184099	0.000141287	0.000128966	8.78336e-05	7.12452e-05	0.000131867	0.000170827	0.000120135	0.000166274	0.000166913	0.00016184	0.000104763	0.000158378	0.000204082
Gracilaria domingensis	0.000114867	6.93103e-05	3.14409e-05	8.66679e-05	7.53513e-05	2.83846e-05	2.77686e-05	8.17057e-06	8.46682e-06	3.36376e-05	4.15729e-05	6.40344e-05	2.22218e-05	2.37904e-05	6.94769e-06	1.46465e-05	3.24878e-05	2.87647e-05
Monoraphidium neglectum	0.000113567	0.000272644	0.000155932	0.000192177	0.000109165	0.000277914	0.000163816	0.000238989	0.000203823	0.000166399	0.000133789	0.00010068	0.000264128	0.000187468	0.000184522	8.99131e-05	0.00016534	0.000224868
Physcomitrella patens	0.000113134	0.000212705	0.000202639	9.71791e-05	0.000187648	0.000137051	0.000134184	2.04264e-05	0.000146414	0.000128288	0.000211077	0.000159236	0.000184987	0.000172243	0.000195761	0.000175758	0.000151997	0.000153482
Trebouxia gelatinosa	0.000111616	3.94291e-05	6.14279e-05	8.64696e-05	0	0	6.206e-05	0.000123239	7.18647e-05	0.000123457	4.0817e-05	5.83677e-05	2.94342e-05	5.02453e-05	0	9.15404e-05	4.71847e-05	1.88965e-05
Bryopsis sp.	0.0001114	7.4261e-05	9.46861e-05	8.21065e-05	5.74005e-05	5.9311e-05	6.67192e-05	0.000104402	0.000136708	8.94618e-05	0.000124152	2.56893e-05	0.000116177	0.000157588	9.46112e-05	6.38749e-05	9.78502e-05	9.7632e-05
Callophyllis flabellulata	0.000110099	0.000127835	0.000224266	0.000297289	0.000250058	0.000149337	0.000140707	0.000109395	0.00010821	0.000200931	0.000271358	0.000203437	0.000144442	0.000203646	9.8085e-05	0.000118596	0.000157605	0.000149072
Chlorella desiccata	0.000105765	0.000184415	0.000123037	0.000136051	0.000132961	0.000142982	0.000187857	0.000148432	9.25155e-05	0.000160316	0.000109979	0.000129958	0.000140738	0.00015873	4.72034e-05	0.000100898	0.000134012	0.000133955
Ostreococcus tauri	0.000104681	0.000200328	0.000110497	0.000216967	5.36434e-05	0.000127731	0.000162698	0.000109395	0.000100363	7.62214e-05	0.000116026	2.60671e-05	0.000127483	0.000204597	9.84937e-05	8.11659e-05	0.000100557	0.000125557
Bathycoccus prasinos	0.000102514	0.000101313	9.25053e-05	8.72629e-05	0.000128786	9.55331e-05	0.000235567	3.65406e-05	0.000148686	7.40744e-05	0.000115837	5.83677e-05	0.000215591	0.000110958	6.66161e-05	5.00421e-05	4.40906e-05	0.000201773
Sphagnum tenellum	9.77457e-05	0.000141803	9.17783e-05	0.000106302	6.34537e-05	0.000122859	0.00011387	7.87552e-05	9.29285e-05	9.07142e-05	0.00012623	6.83789e-05	0.00023099	7.27035e-05	8.4394e-05	5.71619e-05	7.94791e-05	0.000129126
Isothecium myosuroides	9.70955e-05	0.000122884	0.000235352	8.09165e-05	6.13664e-05	0.000131543	0.000178539	0.000161369	0.00011709	0.000107175	0.000109034	9.35016e-05	0.000138399	6.87067e-05	0.000116067	3.47854e-05	0.000135172	6.80274e-05
Marvania coccoides	9.57951e-05	0.00011758	0.000228991	0.000133274	0.000122942	9.27794e-05	0.000121138	0.000102359	4.93553e-05	0.000104312	9.48618e-05	0.000156214	0.000106821	0.000159491	7.45855e-05	8.78788e-05	0.000140007	0.000213321
Prototheca cutis	9.31943e-05	6.84262e-05	7.66939e-05	2.9947e-05	5.09299e-05	5.86755e-05	7.51056e-05	0	5.10074e-05	0.000109501	6.02807e-05	5.79899e-05	3.35277e-05	0.000103155	1.34867e-05	1.24088e-05	1.66307e-05	4.82911e-05
Chlamydomonas applanata	8.62589e-05	0.000154357	0.00010341	0.000184839	0.000276984	0.000175603	9.26241e-05	9.44155e-05	0.000154468	0.000203436	0.000191802	0.000235171	0.000134891	0.00017053	0.000129758	0.000117375	9.59164e-05	0.000102461
Trebouxiophyceae sp.	8.01905e-05	3.58928e-05	6.81522e-05	2.49889e-05	4.94688e-05	1.84288e-05	5.62826e-05	1.79299e-05	4.00625e-05	3.68583e-05	6.23593e-06	4.06118e-05	4.75626e-05	2.43614e-05	7.1929e-05	2.96998e-05	4.71847e-05	4.78712e-05
Thuidium tamariscinum	7.9757e-05	3.99595e-05	8.778e-05	8.46847e-05	5.84442e-05	8.62128e-05	9.78423e-05	7.14925e-05	9.76782e-05	0.000105386	0.000130955	0.000124669	0.000160231	7.67003e-05	0.000112593	9.2761e-05	4.40906e-05	0.000111069
Coccomyxa sp.	7.93236e-05	0.000102551	0.000125037	7.73467e-05	6.82545e-05	7.24442e-05	7.08192e-05	7.73934e-05	9.33415e-05	7.9621e-05	9.78853e-05	6.91345e-05	6.21822e-05	9.82068e-05	0.000146923	7.11981e-06	0.000134979	9.78419e-05
Chlorella pyrenoidosa	7.69395e-05	7.97422e-05	8.30548e-05	4.83912e-05	6.11577e-05	0.000120952	4.5287e-05	4.51651e-05	4.35731e-05	3.82896e-05	8.56024e-05	5.02453e-05	8.65483e-05	8.54551e-05	3.78036e-05	6.59091e-05	7.13571e-05	6.34083e-05
Agarophyton chilense	7.56391e-05	7.92117e-05	8.0147e-05	0.000118202	6.47061e-05	9.97696e-05	5.96372e-05	2.90509e-05	8.79723e-05	1.4135e-05	5.78241e-05	7.3479e-05	0.000101168	5.91905e-05	2.81994e-05	6.12304e-05	8.16063e-05	8.83937e-05
Straminergon stramineum	7.52057e-05	0.000215711	0.000220631	0.000110269	0.000109792	7.2656e-05	0.00014052	5.40165e-05	0.000116883	0.000104491	9.31611e-05	0.000192103	0.000143662	0.00018823	9.01156e-05	9.58123e-05	0.000127051	8.44044e-05
Porphyra umbilicalis	7.39053e-05	9.08813e-05	4.01644e-05	4.28382e-05	6.63759e-05	9.87105e-05	5.68417e-05	7.60317e-05	3.75844e-05	7.0317e-05	5.74462e-05	7.91458e-05	5.67242e-05	5.21486e-05	5.2925e-05	7.0181e-05	2.62997e-05	3.73731e-05
Opuntiella californica	6.71866e-05	0.000100783	0.00011595	0.000157867	0.000122315	8.32472e-05	6.65328e-05	0.000156149	0.000111927	9.26824e-05	9.82632e-05	6.81901e-05	0.000127093	7.36551e-05	0.000107076	9.29644e-05	0.000136913	6.00489e-05
Egregia menziesii	6.5236e-05	9.31799e-05	8.86887e-05	8.52797e-05	7.7856e-05	6.39712e-05	8.0883e-05	0.000110984	9.18959e-05	4.65201e-05	8.27679e-05	5.98788e-05	9.84389e-05	0.000110958	2.37039e-05	6.38749e-05	0	2.85547e-05
Medakamo hakoo	6.50193e-05	8.91132e-05	0.000122856	0.000162031	9.66417e-05	8.76956e-05	0.000143502	4.38033e-05	7.68209e-05	4.15103e-05	9.33501e-05	0.000167925	6.19873e-05	9.44003e-05	9.84937e-05	4.59736e-05	0.000157991	4.45118e-05
Pyropia yezoensis	6.41524e-05	7.88581e-05	0.000111406	0.000145372	7.45163e-05	4.15177e-05	3.78324e-05	0.000113253	9.82977e-05	7.78317e-05	5.2533e-05	9.57683e-05	8.38193e-05	0.000134178	2.88125e-05	5.00421e-05	4.177e-05	5.87891e-05
Parachlorella kessleri	6.39357e-05	0.000147992	0.000119584	0.000116615	0.000112088	0.000194879	0.00016363	0.000151156	7.78534e-05	0.000125604	0.000124341	8.17903e-05	0.000122415	0.00016501	0.000151827	1.28157e-05	6.16882e-05	4.91309e-05
Saccharina sessilis	6.35022e-05	9.03509e-05	8.48722e-05	0.000151718	0.00012315	0.000169884	0.000103992	6.21871e-05	0.000105732	9.3577e-05	0.000132088	2.41782e-05	0.000129238	0.000134749	0.00011668	0.000102932	0.000101911	6.5088e-05
Gracilariopsis chorda	6.09014e-05	5.74639e-05	0.000142302	7.695e-05	1.33587e-05	3.30447e-05	5.60963e-05	2.61004e-05	7.43428e-06	8.76725e-06	5.08323e-05	2.70116e-05	7.30982e-05	7.21325e-05	0	2.1156e-05	2.95871e-05	5.66895e-05
Prototheca bovis	5.65668e-05	0.000102374	0.000106863	0.000140811	6.84632e-05	0.00018111	0.000100079	9.96355e-05	0.000160663	7.13905e-05	1.7385e-05	0.00011768	8.26497e-05	7.15615e-05	9.95154e-05	8.46241e-05	6.71028e-05	0.000118838
Chlorella ohadii	5.35326e-05	6.61277e-05	4.30722e-05	6.06874e-05	7.0968e-06	5.48627e-05	4.08142e-05	1.81568e-05	1.59011e-05	2.79121e-05	4.13839e-05	1.28447e-05	2.70951e-05	1.8271e-05	0	8.7472e-06	3.22944e-05	3.29639e-05
Cumathamnion decipiens	5.28824e-05	3.51856e-05	5.56122e-05	3.74834e-05	3.02657e-05	6.56658e-06	3.57823e-05	8.42023e-05	4.64642e-05	2.89856e-05	6.04697e-06	3.1545e-05	1.3645e-05	4.64389e-05	1.47128e-05	2.40039e-05	3.98362e-05	7.34864e-06
Blastophysa rhizopus	5.24489e-05	9.72466e-05	4.65252e-05	5.07711e-05	1.41936e-05	7.22323e-05	3.24277e-05	2.67813e-05	5.22465e-05	1.71767e-05	6.95401e-05	8.51903e-05	2.86545e-05	2.01743e-05	5.49685e-05	4.25154e-05	3.32613e-05	3.21241e-05
Chlorella sorokiniana	5.17987e-05	2.0687e-05	1.23583e-05	3.788e-05	1.81594e-05	5.86755e-05	1.34184e-05	0	1.52816e-05	1.43139e-05	1.7574e-05	1.60558e-05	4.77575e-05	0	1.3691e-05	1.68841e-05	1.10226e-05	1.67969e-05
Climacium dendroides	5.07151e-05	9.37103e-05	9.05061e-05	0.000113838	0.00012983	6.24884e-05	8.70331e-05	6.67263e-05	5.14204e-05	0.000123815	8.90038e-05	7.61235e-05	9.12265e-05	0.000105629	7.54029e-05	4.29223e-05	0.000109066	4.99708e-05
Rhodosorus marinus	5.04983e-05	2.13942e-05	7.85113e-05	3.76817e-05	6.0114e-05	6.01583e-05	5.70281e-05	4.60729e-05	6.77345e-05	3.56058e-05	7.08629e-05	5.34565e-05	4.0935e-05	2.85485e-05	2.57473e-05	3.35648e-05	4.09965e-05	2.45655e-05
Chondrus crispus	4.61637e-05	6.17074e-05	6.72435e-06	3.1732e-05	4.5503e-05	1.35568e-05	0	3.90372e-05	0	2.79121e-05	1.09601e-05	4.96786e-05	3.0019e-05	2.66453e-05	6.78421e-05	4.35326e-05	5.60801e-05	3.8003e-05
Micractinium sp.	4.61637e-05	7.63828e-05	3.98009e-05	5.55309e-05	5.15561e-05	5.76164e-05	4.65916e-05	2.76891e-05	5.10074e-05	2.73753e-05	6.06586e-05	1.43558e-05	4.21046e-05	6.33776e-05	3.24907e-05	1.36294e-05	3.63554e-05	3.82129e-05
Deuterostichococcus epilithicus	4.57302e-05	0	3.25313e-05	3.41119e-05	3.94498e-05	1.65224e-05	1.64002e-05	1.56603e-05	1.4249e-05	4.34784e-05	1.66292e-05	0	5.34104e-05	2.05549e-05	3.41254e-05	1.64773e-05	2.68798e-05	7.18067e-05
Choricystis sp.	4.2696e-05	0.000127658	0.000167018	9.36093e-05	4.02847e-05	0.000114386	6.03827e-05	0.000118246	6.13328e-05	2.8091e-05	0.000102987	0.000108613	0.000144637	0.000118381	0.00010912	7.44529e-05	5.16324e-05	3.08643e-05
Picochlorum sp.	4.13956e-05	4.17276e-05	3.10774e-05	6.76288e-05	4.13284e-05	3.81285e-05	5.87054e-05	5.74209e-05	6.09198e-05	4.2226e-05	2.87231e-05	4.5523e-05	8.94722e-05	4.09195e-05	5.43554e-05	3.15306e-05	4.71847e-05	2.07862e-05
Chlamydomonas eustigma	3.9445e-05	6.18842e-06	3.21678e-05	5.3151e-05	2.29602e-05	8.70601e-05	4.56598e-05	6.71802e-05	1.05319e-05	4.52677e-05	1.56843e-05	6.63011e-05	6.97844e-05	8.241e-05	1.26693e-05	7.11981e-06	0	5.73194e-05
Picocystis sp.	3.9445e-05	1.67971e-05	1.7447e-05	1.94358e-05	4.88426e-05	1.77933e-05	9.69105e-06	1.88377e-05	1.11514e-05	7.0138e-05	6.04697e-06	1.53003e-05	0	6.33776e-05	1.18519e-05	3.35648e-05	1.66307e-05	0
Chloropicon primus	3.40268e-05	0.00010591	7.48766e-05	7.21902e-05	5.46871e-05	8.70601e-05	7.65966e-05	4.76617e-05	4.37796e-05	6.33389e-05	4.79978e-05	5.70454e-05	4.69778e-05	4.9484e-05	3.02429e-05	7.50632e-05	5.10523e-05	4.09424e-05
Pleurozium schreberi	3.16427e-05	7.32001e-05	7.66939e-05	0.000108087	6.11577e-05	2.22416e-05	9.65378e-05	6.03714e-05	7.04191e-05	4.90251e-05	5.2533e-05	4.15563e-05	6.19873e-05	0.000104107	3.69862e-05	4.71942e-05	6.42021e-05	0.000117368
Protoeuglena noctilucae	2.96922e-05	1.90957e-05	6.90609e-06	6.14807e-06	1.5446e-05	3.98231e-05	0	1.81568e-05	4.23341e-05	2.48704e-05	1.39836e-05	3.64562e-05	2.12472e-05	1.65581e-05	1.02172e-05	1.70875e-05	4.35105e-05	1.44873e-05
Tetratostichococcus sp.	2.92587e-05	2.97044e-05	6.94244e-05	7.33802e-06	6.13664e-05	0	1.39775e-05	8.85145e-06	0	2.59439e-05	2.98569e-05	0	2.55356e-05	3.00711e-05	1.43041e-05	4.14983e-05	3.15209e-05	5.52198e-05
Mastocarpus papillatus	2.29735e-05	2.84667e-05	6.52444e-05	0.000154892	1.60722e-05	4.30005e-05	0	4.76617e-05	9.99497e-05	0	0	4.09896e-05	6.23771e-06	3.38775e-05	2.53386e-05	6.91639e-05	2.10784e-05	3.17041e-05
Diplosphaera chodatii	2.0156e-05	8.29248e-05	5.79748e-05	2.73688e-05	4.73815e-05	5.02025e-05	3.59687e-05	1.77029e-05	2.14768e-05	4.84883e-05	5.30999e-05	4.00451e-05	6.72503e-05	0	6.74334e-05	1.2002e-05	2.20453e-05	3.59034e-05
Galdieria yellowstonensis	1.99393e-05	9.72466e-06	7.45131e-06	0	0	8.89665e-06	0	1.92916e-05	0	0	0	0	0	0	0	0	0	0
Gracilaria caudata	1.53879e-05	1.22e-05	1.56296e-05	1.5271e-05	1.14801e-05	3.09265e-05	6.52282e-06	9.53233e-06	1.81727e-05	0	2.45658e-05	0	3.48922e-05	0	1.28737e-05	6.71297e-06	2.39791e-05	4.01026e-05
Chlorophyta	1.21369e-05	8.13335e-06	1.41757e-05	7.93299e-06	1.10627e-05	0	0	0	0	6.0834e-06	0	6.80012e-06	2.04675e-05	6.47099e-06	1.00128e-05	6.71297e-06	5.99477e-06	1.0708e-05
Cyanidioschyzon merolae	1.14867e-05	0	1.72652e-05	1.56677e-05	0	1.3345e-05	9.31832e-06	1.86107e-05	4.62577e-05	8.23048e-06	2.3621e-05	6.61122e-06	9.16164e-06	2.95001e-05	1.26693e-05	0	0	2.03662e-05
Asterochloris erici	1.14867e-05	0	6.54261e-06	0	2.2334e-05	9.74395e-06	1.00638e-05	0	0	5.72555e-06	0	6.23344e-06	0	0	0	1.03746e-05	0	0
Picocystis salinarum	1.04031e-05	1.59131e-05	1.65383e-05	1.84442e-05	2.56737e-05	2.85964e-05	1.62139e-05	0	2.31289e-05	0	2.39989e-05	0	1.75436e-05	0	4.04601e-05	3.01066e-05	0	1.32276e-05
Auxenochlorella protothecoides	1.01864e-05	0	3.48939e-05	0	3.15181e-05	0	0	0	0	4.4552e-05	0	0	0	0	2.45213e-05	2.09526e-05	2.68798e-05	0
Ostreococcus lucimarinus	9.7529e-06	0	0	0	0	0	1.23002e-05	0	0	0	0	0	0	0	1.22606e-05	0	0	3.17041e-05
Scenedesmus vacuolatus	8.88597e-06	0	0	2.79638e-05	0	3.32565e-05	0	0	2.49874e-05	1.80713e-05	3.81715e-05	0	0	1.56065e-05	6.539e-06	4.59736e-05	1.64373e-05	0
Pedinophyceae sp.	8.01905e-06	4.82697e-05	3.65296e-05	2.41956e-05	3.15181e-05	4.95671e-05	3.85778e-05	1.54333e-05	1.67271e-05	0	1.87078e-05	2.07781e-05	9.35657e-06	4.30131e-05	2.53386e-05	1.4443e-05	1.46969e-05	3.71631e-05
Galdieria phlegrea	7.36885e-06	5.83479e-06	0	0	0	0	0	0	2.04443e-05	0	0	0	0	0	0	0	0	0
Mamiellophyceae	7.15212e-06	0	0	0	7.30552e-06	1.46159e-05	6.33646e-06	8.17057e-06	0	0	0	0	0	1.31323e-05	1.40997e-05	0	0	0
Chlorocystis dangeardii	7.15212e-06	0	1.96278e-05	0	9.60155e-06	8.04935e-06	0	0	7.43428e-06	0	0	1.26558e-05	6.43264e-06	8.94519e-06	0	0	0	0
Neopyropia yezoensis	6.93539e-06	0	1.10861e-05	0	7.0968e-06	0	0	0	0	0	0	0	6.8225e-06	1.31323e-05	0	0	0	0
Auxenochlorella pyrenoidosa	6.71866e-06	1.36145e-05	0	2.34023e-05	0	0	9.69105e-06	0	6.40174e-06	0	0	1.64336e-05	0	7.80325e-06	0	6.30612e-06	0	0
Cyanidium caldarium	6.71866e-06	0	0	0	7.51425e-06	0	0	0	1.3836e-05	0	6.80284e-06	0	1.61791e-05	0	0	7.32324e-06	0	6.92872e-06
Prototheca wickerhamii	6.71866e-06	0	5.99739e-06	6.54472e-06	3.50665e-05	0	2.06867e-05	0	0	4.25838e-05	0	8.68904e-06	0	6.85164e-06	0	0	0	0
Physcomitrium patens	0	0	0	0	0	0	0	0	0	0	0	0	0	0	6.94769e-06	0	0	0
Chlorella variabilis	0	3.37711e-05	7.92383e-05	0.000153702	3.50665e-05	5.54982e-05	2.75822e-05	5.28817e-05	5.26595e-05	5.00986e-05	5.32889e-05	8.46237e-05	6.60808e-05	9.66842e-05	0	4.63805e-05	0.000102298	8.90235e-05
Coccomyxa subellipsoidea	0	1.73276e-05	4.50713e-05	1.32878e-05	2.71348e-05	0	4.19324e-05	2.90509e-05	2.62265e-05	0	3.91163e-05	2.0967e-05	3.23581e-05	0	0	2.56313e-05	2.53328e-05	2.89746e-05
Galdieria sulphuraria	0	1.80348e-05	0	0	0	2.0547e-05	0	0	0	0	0	0	6.62757e-06	0	1.04215e-05	7.32324e-06	0	0
Helicosporidium sp.	0	0	7.63305e-06	0	8.5579e-06	0	6.52282e-06	0	0	0	6.61387e-06	0	7.01743e-06	0	0	0	0	0
Prototheca stagnorum	0	2.0687e-05	0	0	1.96206e-05	0	1.36047e-05	9.30537e-06	0	6.26232e-06	0	9.6335e-06	7.40728e-06	1.40839e-05	6.74334e-06	0	7.54181e-06	6.71876e-06
Nannochloris sp.	0	0	6.90609e-06	0	0	1.03794e-05	0	1.31637e-05	0	0	0	1.54892e-05	9.35657e-06	2.03646e-05	9.60416e-06	0	0	0
Chloroidium sp.	0	2.54609e-05	3.32583e-05	4.60114e-05	5.15561e-05	0	8.27467e-05	3.49519e-05	4.52252e-05	0	1.56843e-05	0	2.4561e-05	0	9.03199e-05	2.99032e-05	0	5.66895e-05
Porphyridium purpureum	0	2.01566e-05	5.16139e-05	2.85588e-05	9.81028e-06	2.39362e-05	1.30456e-05	0	2.37484e-05	1.14511e-05	6.99181e-06	3.09783e-05	1.94929e-05	1.92226e-05	2.023e-05	0	3.09408e-05	6.71876e-06
Cyanidiococcus yangmingshanensis	0	0	0	0	2.71348e-05	0	0	0	0	0	7.93664e-06	0	0	7.61293e-06	0	0	0	0
Axilococcus clingmanii	0	1.71508e-05	1.21765e-05	6.14807e-06	0	1.60987e-05	1.93821e-05	0	7.02126e-06	0	1.1905e-05	2.70116e-05	1.38399e-05	2.68356e-05	0	0	0	3.00244e-05
Galdieria partita	0	0	0	6.94137e-06	0	0	8.75922e-06	0	0	0	0	0	0	0	0	0	0	0
Parachlorella sp.	0	0	0	0	0	7.20205e-06	0	0	9.08634e-06	0	6.99181e-06	0	0	0	0	0	0	0
Coccomyxa viridis	0	0	1.81739e-05	0	0	6.56658e-06	0	0	1.07384e-05	0	0	1.15224e-05	0	0	0	1.2002e-05	0	0
Asterochloris sp.	0	0	0	0	0	0	0	2.63274e-05	6.40174e-06	0	0	0	9.16164e-06	1.10387e-05	0	7.93351e-06	6.38153e-06	0
Micromonas commoda	0	0	5.19774e-05	0	8.14044e-06	2.35126e-05	2.12458e-05	0	0	0	1.53064e-05	0	0	0	2.14561e-05	3.07169e-05	0	0

## Sheet: S3. Chloroplast
Supplementary Table S4. The fraction of the chloroplast genome covered by mapped reads per sample pool.
Species	S1	S2	S3	S4	S5	S6	S7	S8	S9	S10	S11	S12	S13	S14	S15	S16	S17	S18
Zygnema_circumcarinatum	0.006712	0.006839	0.006488	0.007504	0.007329	0.007014	0.006972	0.006718	0.007099	0.006948	0.006374	0.007099	0.007093	0.008514	0.007238	0.005539	0.006875	0.006337
Zantedeschia_aethiopica	0.014232	0.014609	0.015551	0.014202	0.015478	0.015916	0.013314	0.013654	0.014214	0.014864	0.012955	0.015466	0.016171	0.015266	0.013119	0.015174	0.01532	0.014329
Pseudo-nitzschia_americana	0.060208	0.094812	0.081161	0.081667	0.049826	0.117988	0.109948	0.052958	0.079128	0.052674	0.065365	0.026805	0.03584	0.048487	0.051362	0.025621	0.022034	0.019906
Pseudo-nitzschia_pungens	0.10605	0.121809	0.148581	0.154703	0.020666	0.002397	0.0478	0.123418	0.189222	0.045186	0.004843	0.092737	0.054469	0.007208	0.030625	0.102672	0.208513	0.085094
Skeletonema_marinoi	0.090298	0.115854	0.058037	0.059562	0.122064	0.10352	0.125326	0.080582	0.137008	0.157021	0.097003	0.03561	0.206215	0.19826	0.105509	0.017553	0.01878	0.016193
Skeletonema_costatum	0.011637	0.014393	0.006855	0.006674	0.009329	0.011951	0.013522	0.007899	0.012462	0.014527	0.008567	0.009478	0.01448	0.012878	0.010067	0.008661	0.012045	0.010546
Skeletonema_grevillei	0.009481	0.00807	0.008031	0.006549	0.001876	0.008346	0.004012	0.003878	0.006999	0.003326	0.004689	0.001852	0.004035	0.010301	0.007629	0.003003	0.00357	0.00651
Halamphora_americana	0.004139	0.009169	0.005198	0.004048	0.006559	0.00531	0.00919	0.004932	0.00771	0.003087	0.005002	0.006545	0.005296	0.00557	0.002981	0.007043	0	0.007576
Halamphora_coffeaeformis	0.001739	0.002682	0.002739	0.004011	0.003035	0.002748	0.0078	0	0.003986	0.006717	0.005758	0.002255	0.001665	0.002305	0.001066	0.002034	0.001813	0.002485
Thalassiosira_profunda	0.100497	0.137973	0.097875	0.104737	0.120171	0.090339	0.098749	0.094858	0.124233	0.125123	0.09813	0.097751	0.190241	0.171147	0.123289	0.092676	0.08986	0.099074
Thalassiosira_rotula	0.146633	0.183086	0.120011	0.09253	0.113346	0.202106	0.159444	0.174083	0.13852	0.132002	0.055218	0.085555	0.139789	0.110025	0.113516	0.125445	0.093327	0.086887
Thalassiosira_nordenskioeldii	0.130685	0.167535	0.151316	0.128984	0.122909	0.113977	0.153546	0.153111	0.180259	0.137373	0.11226	0.14417	0.187242	0.16275	0.109596	0.119461	0.111102	0.083573
Haslea_nusantara	0.002067	0.004658	0.007256	0.00577	0.002889	0.005845	0.007879	0.002433	0.003877	0.005538	0.002507	0.001403	0.007015	0.004691	0.002441	0.003122	0.004118	0.001876
Bacillaria_paxillifer	0.189453	0.236988	0.147109	0.125233	0.071629	0.052784	0.131102	0.071101	0.104563	0.107644	0.0489	0.104187	0.117782	0.053797	0.061474	0.216226	0.190056	0.118168
Florenciella_parvula	0.012076	0.019648	0.017078	0.008534	0.006851	0.00466	0.008553	0.004993	0.000925	0.001378	0.003125	0.007351	0.006223	0.003615	0.009625	0.007249	0.018881	0.025242
Pseudopedinella_elastica	0.063062	0.081298	0.052449	0.060714	0.087766	0.085008	0.08419	0.049042	0.066603	0.079653	0.083798	0.0572	0.078381	0.080436	0.088175	0.057725	0.055688	0.025522
Teleaulax_amphioxeia	0.773433	0.810814	0.801429	0.790301	0.809581	0.772532	0.797583	0.754469	0.758137	0.808402	0.792767	0.78473	0.801144	0.800681	0.791111	0.811061	0.820131	0.798069
Nitzschia_traheaformis	0.011653	0.022281	0.02318	0.017893	0.014806	0.016922	0.01959	0.013302	0.016515	0.01881	0.012696	0.015118	0.014716	0.011629	0.013829	0.012163	0.011989	0.012516
Psammodictyon_constrictum	0.034126	0.03819	0.039309	0.032229	0.040378	0.03668	0.04119	0.035567	0.056791	0.050302	0.02974	0.031417	0.05127	0.049668	0.031299	0.036798	0.042835	0.048394
Pinellia_ternata	0.010139	0.011432	0.010938	0.01117	0.011334	0.011176	0.010914	0.011786	0.011188	0.011499	0.011054	0.010463	0.010566	0.011755	0.01078	0.011145	0.011414	0.011243
Hemiaulus_sinensis	0.036368	0.054201	0.052689	0.043615	0.028187	0.034324	0.063766	0.041427	0.058071	0.057105	0.031364	0.045466	0.045634	0.061248	0.038507	0.035129	0.025098	0.033608
Chaetoceros_muellerii	0.01517	0.025472	0.030761	0.023142	0.030219	0.025223	0.03562	0.021826	0.027046	0.024371	0.021525	0.014138	0.033969	0.027897	0.024432	0.012719	0.010044	0.025042
Thalassiosira_tenera	0.092181	0.127292	0.114089	0.106438	0.069464	0.093755	0.119344	0.085605	0.135781	0.131139	0.112819	0.171469	0.210572	0.158721	0.154585	0.118991	0.108105	0.182954
Lithodesmioides_polymorpha	0.009658	0.009472	0.062896	0.056806	0.016161	0.027363	0.097184	0.093123	0.030203	0.011502	0.029855	0.034926	0.014584	0.071511	0.054217	0.064304	0.029895	0.033697
Coscinodiscus_wailesii	0.262552	0.33492	0.448188	0.399456	0.313184	0.070001	0.570869	0.251041	0.34698	0.186873	0.467769	0.357778	0.588042	0.497149	0.507374	0.403159	0.589819	0.572672
Coscinodiscus_granii	0.204789	0.328423	0.020548	0.010314	0.011228	0.001513	0.005647	0.037625	0.003446	0.005606	0.020491	0.015815	0.006108	0.134425	0.001828	0.031711	0.010177	0.024698
Pseudo-nitzschia_multiseries	0.007092	0.01049	0.014408	0.010983	0.003362	0.001686	0.007172	0.003774	0.016228	0.001641	0.015537	0.001937	0.006321	0.018164	0.002241	0.002941	0.00927	0.002152
Lonicera_calcarata	0.007126	0.004734	0.004702	0.006316	0.004057	0.003215	0.00393	0.002956	0.003892	0.005329	0.004639	0.006025	0.005335	0.005436	0.005221	0.005544	0.005734	0.004803
Scabiosa_tschiliensis	0.005074	0.003014	0.006818	0.002559	0.005245	0.005795	0.004038	0.004802	0.00187	0.006041	0.005757	0.00709	0.004107	0.004076	0.004411	0.003987	0.005118	0.005226
Triparma_laevis	0.010918	0.007846	0.00999	0.004025	0.005489	0.005523	0.007242	0.007565	0.009488	0.007182	0.005063	0.00474	0.018355	0.019734	0.010382	0.007778	0.005931	0.010926
Attheya_longicornis	0.005171	0.010651	0.00751	0.009324	0.005079	0.005819	0.01194	0.010234	0.006846	0.007981	0.0069	0.006175	0.006815	0.006869	0.005032	0.00159	0.005912	0.005356
Tenuicylindrus_belgicus	0.65678	0.709801	0.722423	0.694623	0.621198	0.665479	0.707155	0.651587	0.698292	0.668927	0.663882	0.669394	0.684507	0.685694	0.660925	0.676832	0.681566	0.675718
Odontella_regia	0.014705	0.019768	0.010838	0.015408	0.011399	0.015316	0.031502	0.00575	0.017952	0.020053	0.014579	0.01057	0.008269	0.012863	0.012813	0.011851	0.00903	0.002009
Chrysochromulina_parva	0.010343	0.019834	0.018092	0.018054	0.016954	0.007711	0.025239	0.006515	0.011558	0.013729	0.019795	0.011682	0.011117	0.009443	0.018762	0.018073	0.018504	0.011749
Dictyocha_speculum	0.152001	0.213148	0.172212	0.17399	0.194144	0.12997	0.156858	0.114394	0.422403	0.163507	0.113237	0.156815	0.398722	0.420125	0.250155	0.187045	0.156636	0.16927
Pinellia_peltata	0.013722	0.015456	0.015171	0.013867	0.014255	0.015334	0.015516	0.014722	0.014188	0.014552	0.015243	0.013897	0.014279	0.014728	0.015183	0.015274	0.015456	0.014576
Cymbomonas_tetramitiformis	0.0073	0.005821	0.000485	0.003514	0	0.002425	0.001467	0.003443	0.004377	0.004354	0.001384	0	0	0.002106	0	0.002402	0.002319	0
Stephanodiscus_niagarae	0.027031	0.034857	0.031295	0.03168	0.031788	0.023801	0.029737	0.027532	0.035373	0.03599	0.027471	0.03205	0.024109	0.037524	0.029552	0.018496	0.021665	0.021912
Plagiogrammopsis_vanheurckii	0.047421	0.056861	0.045454	0.047543	0.03188	0.03165	0.044191	0.036352	0.045339	0.033502	0.039381	0.045849	0.057607	0.053487	0.041865	0.043078	0.0503	0.048491
Actinocyclus_subtilis	0.023682	0.031162	0.061291	0.065606	0.018653	0.019921	0.03452	0.018292	0.023942	0.036694	0.036828	0.025915	0.02066	0.022154	0.030532	0.10706	0.018897	0.068813
Triceratium_dubium	0.311951	0.35489	0.184007	0.210955	0.222211	0.206179	0.265108	0.278275	0.332777	0.308246	0.319253	0.411842	0.395336	0.365697	0.243535	0.244848	0.150422	0.110956
Rhizosolenia_fallax	0.022645	0.027354	0.014471	0.015421	0.003879	0.013481	0.007407	0.005571	0.007814	0.021008	0.007575	0.023028	0.007471	0.005124	0.005811	0.009546	0.019085	0.025391
Cyclotella_pseudostelligera	0.017438	0.025545	0.02563	0.02307	0.020718	0.023781	0.024694	0.016571	0.02358	0.015797	0.021414	0.013314	0.028617	0.025692	0.017817	0.012479	0.015001	0.015674
Biddulphia_tridens	0.005986	0.012963	0.012527	0.007364	0.004221	0.002669	0.005614	0.006359	0.018648	0.010041	0.006509	0.008584	0.006105	0.009138	0.005202	0.005606	0.008592	0.005876
Acanthoceras_zachariasii	0.012368	0.015018	0.015034	0.009909	0.011363	0.011861	0.014519	0.008605	0.016928	0.015998	0.015765	0.011371	0.010158	0.013082	0.010906	0.010516	0.005681	0.007193
Guinardia_striata	0.106341	0.139498	0.033673	0.022948	0.00786	0.012993	0.017209	0.013746	0.009562	0.191846	0.009309	0.02461	0.022228	0.016349	0.011806	0.054362	0.079062	0.048328
Psammoneis_obaidii	0.007944	0.013231	0.010993	0.007453	0.012817	0.008264	0.015273	0.005381	0.014889	0.01094	0.006956	0.008963	0.008152	0.008992	0.006269	0.00708	0.008477	0.009099
Tryblionella_apiculata	0.009762	0.017808	0.017314	0.015497	0.010154	0.007632	0.011775	0.011296	0.013483	0.011288	0.010205	0.010743	0.009318	0.013702	0.014385	0.016718	0.005873	0.009289
Thalassiosira_weissflogii	0.011042	0.009992	0.009475	0.00848	0.00757	0.005086	0.009624	0.004177	0.005643	0.004428	0.003119	0.005047	0.010125	0.011309	0.00319	0.006489	0.009177	0.008017
Asterionellopsis_glacialis	0.002096	0.007293	0.00843	0.014655	0.006595	0.006732	0.009909	0.005485	0.008115	0.006177	0.00665	0.005547	0.008773	0.009142	0.004123	0.005602	0.006793	0.00539
Chroomonas_placoidea	0.003514	0.005601	0.001205	0.00284	0.004282	0.004834	0.00639	0.001377	0.002984	0.00563	0.002776	0.002481	0.009173	0.006261	0.006978	0.001635	0.002747	0.000896
Coscinodiscus_radiatus	0.082127	0.103238	0.0872	0.086726	0.16301	0.201329	0.070042	0.087307	0.134593	0.18399	0.241022	0.237389	0.14793	0.1758	0.173656	0.053284	0.065001	0.123154
Cylindrotheca_closterium	0.04823	0.068687	0.062301	0.054949	0.048628	0.059725	0.064387	0.039455	0.058935	0.037947	0.043092	0.028895	0.060986	0.066866	0.057928	0.041662	0.052621	0.054876
Leptocylindrus_danicus	0.438892	0.540487	0.322251	0.335085	0.530113	0.38365	0.522821	0.431672	0.562721	0.611023	0.57887	0.2513	0.658494	0.646395	0.519435	0.184749	0.23353	0.189317
Paralia_sulcata	0.007491	0.010798	0.01104	0.005902	0.010018	0.004048	0.009239	0.000908	0.012909	0.015535	0.011759	0.020551	0.017646	0.011259	0.00563	0.011131	0.015353	0.005259
Haslea_pseudostrearia	0.006259	0.008488	0.007046	0.006237	0.005649	0.004825	0.005737	0.004156	0.008466	0.007679	0.006951	0.009076	0.005443	0.004501	0.004141	0.002464	0.003928	0.002942
Thalassionema_frauenfeldii	0.139558	0.163552	0.109099	0.11094	0.132443	0.074707	0.17866	0.105673	0.13726	0.130808	0.147223	0.132992	0.192484	0.102362	0.213209	0.073536	0.102069	0.080231
Helicotheca_tamesis	0.006792	0.012225	0.073023	0.050453	0.012111	0.025752	0.085879	0.133474	0.037354	0.007246	0.039054	0.034034	0.009618	0.062264	0.062094	0.062637	0.028942	0.021632
Ditylum_brightwellii	0.011039	0.00653	0.012319	0.00962	0.005055	0.006392	0.012351	0.010387	0.010427	0.004231	0.039704	0.008185	0.009832	0.007843	0.005772	0.002038	0.007077	0.006229
Minidiscus_spinulatus	0.156607	0.21793	0.173356	0.142248	0.16366	0.153971	0.168141	0.149213	0.265184	0.200774	0.154879	0.253541	0.326862	0.303046	0.234511	0.208735	0.201973	0.203483
Stephanopyxis_turris	0.018389	0.018447	0.055497	0.051373	0.024943	0.004404	0.012063	0.039929	0.312797	0.005958	0.080992	0.004964	0.032543	0.189328	0.143964	0.102429	0.004441	0.00436
Guinardia_delicatula	0.265609	0.289492	0.306968	0.28273	0.170168	0.221795	0.237097	0.205757	0.39517	0.256229	0.223346	0.204004	0.361188	0.280992	0.286115	0.159656	0.180873	0.095393
Chlorogonium_euchlorum	0.004524	0.016574	0.015399	0.023317	0.01305	0.012833	0.015965	0.010962	0.010745	0.014355	0.012441	0.001871	0.016965	0.015573	0.012093	0.013181	0.005916	0.017139
Chaetoceros_simplex	0.408745	0.458118	0.463442	0.429353	0.476399	0.414592	0.506908	0.413064	0.457054	0.504529	0.477584	0.459252	0.432058	0.401927	0.445238	0.308108	0.300243	0.283619
Rhizosolenia_imbricata	0.499777	0.536584	0.598532	0.587891	0.413192	0.438077	0.539775	0.451594	0.540709	0.531565	0.578028	0.582923	0.496949	0.487624	0.435423	0.542693	0.493245	0.562866
Roundia_cardiophora	0.006747	0.009655	0.006266	0.011862	0.003169	0.001734	0.00867	0.006124	0.00614	0.001159	0.00588	0.00439	0.005927	0.007724	0.003405	0.004241	0.011799	0.007393
Cerataulina_daemon	0.029373	0.034042	0.034459	0.030771	0.02328	0.025578	0.038179	0.023464	0.03733	0.036165	0.030455	0.03505	0.052986	0.044963	0.038221	0.025711	0.024504	0.032211
Eucampia_zodiacus	0.125208	0.179354	0.206711	0.192859	0.20688	0.027467	0.425419	0.131042	0.114726	0.325823	0.210623	0.281668	0.292404	0.101772	0.289128	0.072443	0.111467	0.052833
Pycnococcus_provasolii	0.003516	0.003341	0.002743	0.003291	0.001272	0	0.003778	0.003802	0.00955	0.004301	0.004251	0.004164	0.007617	0.001434	0.004962	0	0.000948	0.00177
Ostreococcus_tauri	0.103368	0.124424	0.119317	0.124759	0.107345	0.091731	0.106913	0.090112	0.091982	0.101638	0.059219	0.066098	0.12681	0.121871	0.111741	0.096447	0.119206	0.074484
Rhodomonas_salina	0.009069	0.006264	0.010327	0.01032	0.004571	0.008833	0.009208	0.004946	0.008811	0.006301	0.004181	0.00223	0.007258	0.006544	0.005793	0.005462	0.009871	0.005881
Aureococcus_anophagefferens	0.074376	0.103193	0.025581	0.026116	0.110559	0.11393	0.061106	0.045949	0.108628	0.115548	0.064778	0.003371	0.229991	0.217759	0.105682	0	0	0
Heterosigma_akashiwo	0.010152	0.008327	0.010127	0.010265	0.003564	0.001123	0.004581	0	0.009908	0.002516	0.000885	0.004926	0.001393	0.002127	0.003966	0.002686	0.00219	0.00507
Phaeocystis_antarctica	0.010113	0.010842	0.011117	0.007611	0.002076	0.013998	0.010406	0.007459	0.006587	0.010293	0.01053	0.007212	0.007298	0.002891	0.00526	0.005611	0.004729	0.005668
Thalassiosira_oceanica	0.075076	0.110642	0.073334	0.061845	0.072361	0.073447	0.055166	0.044044	0.098674	0.087347	0.049016	0.025883	0.117018	0.125742	0.080062	0.034876	0.038515	0.024861
Odontella_sinensis	0.114098	0.155367	0.097315	0.093138	0.096622	0.102511	0.208949	0.048436	0.13104	0.146453	0.121007	0.068277	0.042538	0.05253	0.088101	0.118208	0.022397	0.076079
Micromonas_sp.	0.545677	0.57589	0.566811	0.560446	0.538086	0.532631	0.552965	0.528277	0.536667	0.54587	0.524861	0.523386	0.513315	0.525288	0.55382	0.554453	0.572556	0.532768
Thalassiosira_pseudonana	0.012786	0.019353	0.016279	0.019299	0.014921	0.006451	0.020433	0.016279	0.020937	0.008035	0.009774	0.012964	0.017343	0.013617	0.00958	0.007484	0.011008	0.007786
Selaginella_moellendorffii	0.005974	0.00651	0.006301	0.006566	0.005738	0.005759	0.006809	0.006607	0.005216	0.007039	0.006197	0.005801	0.007623	0.005752	0.006774	0.006399	0.005446	0.004583
Kryptoperidinium_foliaceum	0.008439	0.018394	0.012391	0.016122	0.011615	0.014392	0.01541	0.004572	0.005341	0.008958	0.010482	0.011273	0.01279	0.015603	0.006074	0.012106	0.005106	0.006758
Eutreptiella_gymnastica	0.002928	0.007024	0	0.00556	0.008799	0.004703	0.001508	0.003608	0.000946	0.003179	0	0.006403	0.002159	0.006403	0.002056	0.006004	0.000976	0.002011
Bathycoccus_prasinos	0.592187	0.61458	0.605337	0.617056	0.608377	0.587579	0.607111	0.588294	0.602407	0.605227	0.594347	0.57923	0.627442	0.620316	0.624567	0.606204	0.601128	0.585034
Phaeocystis_globosa	0.471511	0.548822	0.552452	0.50275	0.444729	0.372973	0.496617	0.385693	0.45503	0.458892	0.403132	0.40222	0.423242	0.385256	0.372554	0.551819	0.543648	0.532007
Lithodesmium_undulatum	0.390339	0.506278	0.495916	0.476512	0.384722	0.459555	0.512955	0.473977	0.607557	0.405022	0.477833	0.492728	0.199592	0.482871	0.556123	0.289426	0.395907	0.207615
Rhizosolenia_setigera	0.664196	0.695805	0.673121	0.656279	0.613068	0.273653	0.493608	0.538984	0.448265	0.636884	0.45476	0.680682	0.431713	0.450166	0.34896	0.734313	0.737164	0.736966
Phaeocystis_rex	0.010993	0.012027	0.011855	0.00742	0.012408	0.013932	0.008608	0.004336	0.01298	0.004472	0.011365	0.008798	0.005497	0.011265	0.005941	0.006349	0.003211	0.00605
Haslea_ostrearia	0.040295	0.105918	0.072761	0.055952	0.078978	0.08151	0.084734	0	0.096938	0.043979	0.011052	0.067925	0.023486	0.022335	0.127101	0.077366	0.032236	0.029473
Chattonella_marina	0.015771	0.021458	0.009507	0.006357	0	0.000512	0	0	0	0.000231	0	0	0.001016	0	0.000512	0	0	0
Fibrocapsa_japonica	0.126382	0.154158	0.072503	0.062371	0.026965	0.042806	0.019513	0.016452	0.046386	0.024888	0.055766	0.025868	0.043654	0.030975	0.054216	0.015861	0.01018	0.009558
Pleurosigma_intermedium	0.159386	0.193311	0.197864	0.187829	0.099207	0.141746	0.204866	0.143576	0.220499	0.090004	0.100802	0.212057	0.090371	0.1294	0.146368	0.195662	0.127112	0.167615
Navicula_arenaria	0.054802	0.079854	0.062003	0.058263	0.044241	0.03953	0.050152	0.037148	0.054476	0.035912	0.025887	0.054537	0.057435	0.064196	0.040602	0.048659	0.033421	0.02941
Nitzschia_dubiiformis	0.009426	0.017812	0.010565	0.011776	0.007597	0.00668	0.008097	0.00658	0.006347	0.006236	0.008736	0.007619	0.009453	0.008864	0.006086	0.009403	0.004068	0.010937
Chaetoceros_gelidus	0.321598	0.354592	0.379956	0.363131	0.317516	0.302435	0.380934	0.294704	0.346018	0.301653	0.287363	0.269136	0.298097	0.308023	0.321454	0.294193	0.267434	0.336679
Gephyrocapsa_muellerae	0.024646	0.03782	0.014257	0.014323	0.000617	0.001224	0.00625	0.003775	0.002607	0.004466	0.002616	0.004335	0.001504	0.00413	0.001859	0.013052	0.027393	0.009595
Haslea_tsukamotoi	0.015777	0.019227	0.017773	0.022912	0.011193	0.01498	0.036715	0.019973	0.026355	0.013035	0.011778	0.030354	0.015258	0.02077	0.020485	0.015068	0.014826	0.008056
Haslea_avium	0.006703	0.005854	0.007502	0.010022	0.004183	0.007735	0.006979	0.002397	0.007575	0.002767	0.003181	0.002288	0.011177	0.006703	0.004154	0.001554	0.001431	0.003377
Meringosphaera_mediterranea	0.005098	0.003322	0.010483	0.005769	0.004738	0.006873	0.007676	0.010855	0.007113	0.01714	0.018339	0.015137	0.00938	0.008288	0.019011	0.004354	0.008036	0.001751
Cyclotella_cryptica	0.035568	0.048169	0.054613	0.049833	0.03293	0.035816	0.037579	0.021551	0.037254	0.022201	0.028003	0.047999	0.031785	0.023238	0.020422	0.037734	0.0412	0.032335
Hydrocytium_acuminatum	0.009446	0.010795	0.008734	0.008779	0.008777	0.008816	0.009278	0.007696	0.008013	0.011712	0.009475	0.009486	0.010991	0.01109	0.009358	0.008561	0.010798	0.009797

## Sheet: S4.Fish
Supplementary Table S4. The number of mapped sequence reads to each fish genome per sample pool.
Species	S1	S2	S3	S4	S5	S6	S7	S8	S9	S10	S11	S12	S13	S14	S15	S16	S17	S18
American herring gull	1765	2129	2147	1967	1920	1775	1835	1525	1788	1993	1833	1944	2018	2028	1812	1519	1638	1649
Argyrosomus regius	7070	8709	8395	7597	7314	7444	7422	6748	7328	8180	7877	7216	7849	8059	6735	5901	6175	6413
Atlantic cod	12735	16685	16193	14379	13986	13833	14336	11794	13205	15981	15759	14815	15991	15862	13137	11962	13008	12835
Baltic herring	9502	12344	11508	10284	10398	10540	10440	8405	9170	11669	11607	10600	11579	11463	9451	8088	8546	9093
Broadnosed pipefish	4554	5827	5522	5128	5080	4920	5137	4471	4644	5381	5283	5286	5429	5572	4878	4373	4509	4534
Cyclopterus	8753	10901	10243	9320	8906	9203	9293	8094	8357	9915	9839	9131	9724	9925	8307	7114	7694	8188
European anchovy	13565	17836	17095	15282	14997	14667	15277	12739	13912	17447	16613	15790	17091	17146	14395	12655	13881	13702
European eel	6816	8783	8364	7492	7266	7296	7200	6296	6529	7840	7507	7047	7798	7960	6562	5768	6266	6262
European flounder	7679	9576	9052	8149	7938	8104	8187	7211	7636	8742	8616	7967	8797	8806	7224	6483	6939	7081
European perch	8952	11715	11386	10047	9595	10158	10267	8649	9408	11142	10871	9803	11023	10936	9030	7569	8145	8548
European sprat	9698	13246	12764	10679	11104	10933	11251	9445	10315	12755	12546	11655	12997	12816	10368	8549	9742	10037
Fin Whale	7931	9680	9848	8933	8071	8361	7648	7057	7194	8837	8349	7962	8719	8518	7165	6557	6570	6795
Garfish	8854	11115	10796	9530	9365	9566	9814	8255	9046	10571	10307	9422	10173	10501	8962	7666	8276	8555
Gray seal	3011	3968	3980	3511	3040	3046	3194	2515	3003	3409	3126	3057	3303	3303	2767	2435	2686	2664
Great sand eel	10460	13437	12684	11122	10134	10374	13489	36301	52419	11905	11465	10195	12670	12151	10569	8170	8953	8945
Harbour porpoise	3645	4719	4674	4053	3674	3894	3889	3204	3576	3972	3823	3754	3860	3976	3452	2962	3113	3414
Minke whale	3837	4839	4858	4317	3822	3961	4006	3444	3726	4252	4023	3949	4101	4195	3455	3156	3207	3467
Ringed seal	3449	4567	4444	3903	3523	3563	3608	2946	3502	3903	3538	3664	3760	3847	3228	2782	2985	3229
Three-spined stickleback	4724	5581	5424	4879	4758	4661	4801	4161	4384	5099	4984	4397	4894	4987	4324	3562	3699	4135
Viviparous eelpout	8440	10611	10080	8926	8633	8878	9106	7789	8337	9743	9507	8964	9461	9487	7840	7007	7575	7842
common goby	7767	9253	8802	8115	8016	8035	8012	6968	7514	8586	8318	7640	8445	8676	7312	6340	6677	7326
harbor seal	5076	6404	6575	5944	5000	4860	5369	4075	4905	5406	5008	4989	5367	5024	4494	4198	4411	4434
lesser black-backed gull	1704	2170	2189	1876	1761	1820	1938	1573	1689	2076	1901	1921	1899	2003	1745	1579	1747	1705
northern pike	4594	5650	5453	4842	4818	4870	4864	4109	4290	5209	5005	4661	5018	5239	4441	3734	3779	4234
straightnose pipefish	7586	9321	9117	7939	7890	8458	8206	7056	7526	8947	8846	7848	8599	8925	7600	6337	6887	7237

## Sheet: S5. Molllusca
Supplementary Table S5. The fraction of the mollusca genome covered by mapped reads per sample pool.
Species	S1	S2	S3	S4	S5	S6	S7	S8	S9	S10	S11	S12	S13	S14	S15	S16	S17	S18
Fragum_whitleyi	17183	0	0	19226	0	20507	0	21993	0	0	0	0	0	0	0	0	0	23213
Fragum_sueziense	16203	0	0	18429	0	0	0	20990	0	0	0	0	0	0	0	0	0	21942
Tridacna_derasa	2491	0	2969	2689	2796	2887	2994	3126	3136	0	0	0	3613	0	0	0	4191	3267
Hippopus_hippopus	2616	0	0	0	0	0	0	0	0	0	0	0	0	0	0	0	0	0
Azorinus_chamasolen	17407	0	0	19986	0	0	0	21581	22428	0	0	0	0	0	0	0	31637	23646
Gari_tellinella	16202	0	0	18574	0	19334	0	20669	0	0	0	0	0	0	0	0	0	22036
Spisula_solida	309176	397984	463236	398626	228710	1041022	569215	664517	3725981	3732649	43224	0	7828300	809180	247778	55941	36545	32639
Spisula_subtruncata	17117	0	0	19095	0	21650	0	22526	31648	33744	0	0	47304	0	0	0	0	0
Ruditapes_philippinarum	2820	0	0	0	0	0	0	3583	0	0	0	0	0	0	0	0	0	0
Mya_arenaria	21446	0	0	24110	0	0	0	27804	0	0	0	0	0	0	0	0	0	28454
Dreissena_polymorpha	2330	0	2883	2582	2742	2739	2700	2739	2876	0	0	0	3395	3264	0	0	3817	3006
Lucinisca_nassula	1203	0	1545	1451	1626	1471	1418	1642	1816	1740	0	0	1896	1711	1509	0	1983	1556
Mytilus_edulis	20590	0	25697	23765	23995	24164	0	26376	25680	0	0	0	0	0	0	0	0	0
Bathymodiolus_brooksi	1631	0	0	1835	0	1955	0	2175	2223	0	0	0	0	0	0	0	2926	2276
Crassostrea_gigas	12988	0	0	0	0	0	0	16900	0	0	0	0	0	0	0	0	0	17674
Crassostrea_angulata	383	0	0	437	0	495	0	484	0	0	0	0	549	546	0	0	0	0
Ostrea_edulis	11379	0	0	12981	0	13616	0	15061	0	0	0	0	0	0	0	0	0	15409
Magallana_gigas	4758	0	5959	5417	5618	5694	6006	6408	6383	0	0	0	7215	6907	6221	0	8531	6423
Pinctada_fucata	20835	0	0	23321	0	24608	0	27106	27840	0	0	0	0	0	0	0	0	28488
Thysanoteuthis_rhombus	63678	0	0	70827	0	75675	0	79598	0	0	0	0	0	0	0	0	0	86308
Octopus_bimaculoides	1078	0	0	0	0	0	0	1334	1443	0	0	0	0	0	0	0	0	0
Octopus_sinensis	664	0	0	0	0	0	0	0	0	0	0	0	0	0	0	0	0	0
Steromphala_cineraria	22556	0	0	25170	0	0	0	29264	0	0	0	0	0	0	0	0	0	30286
Gibbula_magus	19596	0	0	21751	0	23002	0	25244	25963	0	0	0	29515	0	0	0	0	26483
Haliotis_rufescens	1438	1723	1697	1539	1642	1591	1800	1733	1848	2062	1834	0	2047	1974	1821	0	2294	1801
Haliotis_rubra	1095	1289	1322	1134	1242	1233	1295	1319	1430	1580	1431	1536	1649	1582	1414	1380	1701	1381
Anisus_vortex	15064	0	0	17091	0	0	0	19662	0	0	0	0	0	0	0	0	0	20787
Physella_acuta	1333	0	0	1573	1602	1614	0	1701	1794	0	0	0	0	0	0	0	0	1788
Cepaea_hortensis	3799	0	4703	4320	4502	4498	4826	4663	4930	0	5156	0	5713	5682	5107	0	6436	5166
Aplysia_californica	1096	1373	1259	1176	1291	1172	1343	1243	1301	1635	1402	0	1598	0	1393	0	1679	1330
Patella_pellucida	10932	0	0	0	0	0	0	14118	0	0	0	0	0	0	0	0	0	14709
Patella_depressa	9429	0	0	10661	0	11062	0	12186	12404	0	0	0	0	0	0	0	0	12675
Patella_ulyssiponensis	8305	0	0	0	0	0	0	10688	0	0	0	0	0	0	0	0	0	0
Pomacea_canaliculata	1668	0	2003	1819	1884	1724	2058	1988	2122	0	0	0	2390	0	0	0	2617	2183
Gigantopelta_aegis	1288	1640	1558	1482	1436	1482	1645	1584	1788	0	1636	0	1997	1953	1607	0	2122	1646
Ensis_leei	0	211	0	146	244	0	154	0	147	233	294	233	197	646	330	0	0	0
Ensis_directus	0	138	241	128	223	233	0	118	187	490	0	315	200	288	238	0	0	0
Phaxas_pellucidus	0	0	200	263	0	222	0	0	0	0	0	0	0	0	0	0	0	0
Bathymodiolus_septemdierum	0	0	0	0	0	0	0	11560	0	0	0	0	0	0	0	0	0	0
Saccostrea_echinata	0	0	0	0	0	0	0	1483	0	0	0	0	0	0	0	0	0	0
Mimachlamys_varia	0	0	0	0	0	0	0	19733	0	0	0	0	0	0	0	0	0	20539
Pecten_maximus	0	0	0	0	0	0	0	19476	0	0	0	0	0	0	0	0	0	0
Mizuhopecten_yessoensis	0	0	0	0	0	0	0	1787	0	0	0	0	0	0	0	0	0	0
Sepioteuthis_lessoniana	0	0	0	0	0	0	0	49786	0	0	0	0	0	0	0	0	0	0
Phorcus_lineatus	0	0	0	0	0	0	0	25904	0	0	0	0	0	0	0	0	0	0
Crassostrea_virginica	0	0	0	0	0	0	0	0	2042	0	0	0	0	0	0	0	0	1973
Alviniconcha_strummeri	0	0	0	0	0	0	0	0	8309	0	0	0	0	0	0	0	0	0
Arctica_islandica	0	0	0	0	0	0	0	0	0	0	251	200	0	0	0	0	0	0

## Sheet: S6. Arthropoda
Supplementary Table S6. The fraction of the arthropoda genome covered by mapped reads per sample pool.
Species	S1	S2	S3	S4	S5	S6	S7	S8	S9	S10	S11	S12	S13	S14	S15	S16	S17	S18
Apamea_crenata	5728	0	0	0	0	0	0	7413	0	0	0	0	0	0	0	0	0	0
Apamea_epomidion	5601	0	0	6156	0	6548	0	7108	7379	0	0	0	8311	0	0	0	0	7533
Luperina_nickerlii	5584	0	0	0	0	0	0	7186	0	0	0	0	0	0	0	0	0	0
Luperina_testacea	4901	0	0	0	0	0	0	6250	0	0	0	0	0	0	0	0	0	0
Oligia_fasciuncula	2935	0	0	3345	0	3484	0	3771	3993	0	0	0	4469	0	0	0	0	3964
Oligia_strigilis	2461	0	0	2818	0	0	0	3158	0	0	0	0	0	0	0	0	0	3287
Xestia_c-nigrum	7523	0	0	0	0	0	0	0	0	0	0	0	0	0	0	0	0	10189
Xestia_xanthographa	7992	0	9877	8843	0	9290	0	10230	10449	0	0	0	0	0	0	0	13939	10729
Xestia_rhomboidea	7129	0	0	0	0	0	0	8972	0	0	0	0	0	0	0	0	0	0
Xestia_sexstrigata	6948	0	0	7818	0	8350	0	8982	9089	0	0	0	10366	0	0	0	12162	9465
Diarsia_dahlii	6446	0	0	0	0	0	0	8127	0	0	0	0	0	0	0	0	0	0
Diarsia_mendica	6397	0	0	7175	0	7553	0	8211	0	0	0	0	0	0	0	0	0	8456
Noctua_fimbriata	6067	0	0	6639	0	7021	0	7659	7918	0	0	0	0	0	0	0	0	8119
Noctua_comes	5528	0	0	6234	6553	6507	0	7248	7310	0	0	0	8373	0	0	0	0	7504
Noctua_janthe	3078	0	0	3405	0	3729	0	4066	0	0	0	0	0	0	0	0	5394	4153
Ochropleura_plecta	7561	0	0	0	0	0	0	9669	0	0	0	0	0	0	0	0	0	0
Cerastis_rubricosa	7803	0	0	8687	0	9121	0	10179	10357	0	0	0	0	0	0	0	0	10500
Lycophotia_porphyrea	7145	0	0	7885	0	8157	0	9083	0	0	0	0	0	0	0	0	0	0
Eurois_occulta	7069	0	0	7831	0	8390	0	9086	0	0	0	0	0	0	0	0	0	9487
Caradrina_clavipalpis	7371	0	0	8230	0	8625	0	9709	0	0	0	0	0	0	0	0	0	10061
Globia_sparganii	7345	0	0	7996	0	8529	0	9345	0	0	0	0	0	0	0	0	12720	9757
Eugnorisma_glareosa	7438	0	0	8188	0	8744	0	9320	9629	0	0	0	11157	0	0	0	0	10060
Agrochola_lychnidis	7361	0	0	8075	0	8705	0	9381	9627	0	0	0	10962	0	0	0	0	9867
Aporophyla_lueneburgensis	9452	0	0	0	0	0	0	11868	12242	0	0	0	0	0	0	0	0	12867
Aporophyla_nigra	8434	0	10272	9347	9663	9782	0	10860	10925	0	0	0	12347	0	0	0	14721	11420
Tiliacea_citrago	9282	0	0	9879	0	10849	0	11728	12033	0	0	0	13604	0	0	0	0	12259
Tiliacea_aurago	8921	0	0	0	0	0	0	11428	0	0	0	0	0	0	0	0	0	0
Xanthia_icteritia	7717	0	9365	8594	0	8928	0	9678	9877	0	0	0	11320	0	0	0	13499	10156
Charanyca_ferruginea	11261	0	0	0	0	0	0	14401	0	0	0	0	0	0	0	0	0	0
Dicycla_oo	9786	0	0	10964	0	11494	0	12540	0	0	0	0	0	0	0	0	0	13399
Atethmia_centrago	10132	0	12148	10930	11464	11661	0	12799	13169	0	0	0	14916	0	0	0	17325	13327
Dryobota_labecula	8896	0	0	9954	0	10715	0	11655	0	0	0	0	13425	0	0	0	0	12192
Thalpophila_matura	7708	0	0	8765	0	9164	0	10116	0	0	0	0	0	0	0	0	0	10590
Mesoligia_furuncula	7204	0	0	8068	0	8468	0	9104	9422	0	0	0	10721	0	0	0	12631	9739
Antitype_chi	7495	0	0	8262	0	0	0	9567	0	0	0	0	0	0	0	0	0	10049
Dryobotodes_eremita	8027	0	0	9016	0	9481	0	10299	10602	0	0	0	0	0	0	0	0	10820
Eremobia_ochroleuca	6892	0	0	7625	0	0	0	8840	0	0	0	0	0	0	0	0	0	0
Gortyna_flavago	6454	0	0	0	0	0	0	8268	0	0	0	0	0	0	0	0	0	0
Mythimna_lalbum	9006	0	0	9894	0	0	0	11556	0	0	0	0	0	0	0	0	0	0
Mythimna_pallens	8999	0	10703	9816	10133	10290	0	11157	11625	0	0	0	13093	0	0	0	0	11688
Mythimna_ferrago	8271	0	0	9051	0	9744	0	10619	10575	0	0	0	12107	0	0	0	14166	10903
Mythimna_impura	8761	0	0	9746	0	10225	0	11198	11436	0	0	0	12971	0	0	0	15234	11795
Orthosia_gracilis	9606	0	0	10607	0	11241	0	12354	0	0	0	0	0	0	0	0	0	12825
Orthosia_incerta	9928	0	0	10972	0	11591	0	12659	13046	0	0	0	14640	0	0	0	0	13362
Lacanobia_oleracea	9378	0	0	10342	0	11013	0	11920	12241	0	0	0	13855	0	0	0	16191	12485
Lacanobia_wlatinum	9484	0	0	10530	0	11108	0	12247	12308	0	0	0	0	0	0	0	0	12751
Polia_nebulosa	11351	0	0	12556	0	13395	0	14559	14882	0	0	0	0	0	0	0	0	15194
Anorthoa_munda	9987	0	0	11156	0	12000	0	12825	0	0	0	0	0	0	0	0	0	13397
Leucania_comma	10421	0	0	0	0	0	0	13349	0	0	0	0	0	0	0	0	0	0
Euplexia_lucipara	9674	0	0	10732	0	11504	0	12575	12825	0	0	0	14576	0	0	0	16933	12941
Ceramica_pisi	9309	0	0	10347	0	10961	0	12169	0	0	0	0	0	0	0	0	0	12642
Phlogophora_meticulosa	8138	0	0	0	0	0	0	10412	0	0	0	0	0	0	0	0	0	0
Mamestra_brassicae	8327	0	0	0	0	0	0	10814	0	0	0	0	0	0	0	0	0	11212
Hyppa_rectilinea	7728	0	0	8551	0	8836	0	9879	10039	0	0	0	11360	0	0	0	0	10289
Spodoptera_exigua	8834	0	0	0	0	0	0	11535	0	0	0	0	0	0	0	0	0	12036
Spodoptera_littoralis	8041	0	0	8913	0	9488	0	10416	0	0	0	0	0	0	0	0	14139	10919
Spodoptera_frugiperda	854	1037	1033	883	925	893	977	1080	1051	1157	1000	0	1238	1086	1048	1069	1356	1037
Amphipyra_tragopoginis	9944	0	0	0	0	0	0	12916	0	0	0	0	0	0	0	0	0	0
Amphipyra_berbera	8266	0	0	0	0	0	0	10596	0	0	0	0	0	0	0	0	0	0
Xylocampa_areola	10489	0	0	11725	0	12382	0	13757	0	0	0	0	0	0	0	0	0	14104
Abrostola_triplasia	6539	0	0	0	0	0	0	8586	0	0	0	0	0	0	0	0	0	8914
Lithophane_leautieri	6336	0	0	6906	0	0	0	8038	8097	0	0	0	9081	0	0	0	0	8352
Lithophane_ornitopus	6178	0	0	6730	0	7256	0	8002	0	0	0	0	0	0	0	0	0	8262
Lithophane_socia	4409	0	0	4880	5085	5083	0	5604	5884	0	0	0	6461	0	0	0	7703	5887
Conistra_vaccinii	7878	0	0	8750	0	9150	0	10108	10244	0	0	0	0	0	0	0	0	10347
Acronicta_aceris	8258	0	0	9081	0	9697	0	10751	10802	0	0	0	12209	0	0	0	14434	11075
Acronicta_leporina	7731	0	0	8505	0	9204	0	10002	10161	0	0	0	11686	0	0	0	0	10388
Acronicta_psi	7333	0	0	8227	0	8570	0	9447	9634	0	0	0	11114	0	0	0	12849	9962
Helicoverpa_assulta	5329	0	0	5992	0	6416	0	6975	6957	0	0	0	7997	0	0	0	0	7281
Helicoverpa_zea	5178	0	0	0	0	0	0	6502	0	0	0	0	0	0	0	0	0	0
Helicoverpa_armigera	5328	0	0	6008	0	6275	0	6887	0	0	0	0	0	0	0	0	0	7308
Cosmia_trapezina	7758	0	0	8677	0	9178	0	9804	10139	0	0	0	0	0	0	0	0	10373
Cosmia_pyralina	8182	0	0	9041	0	9819	0	10624	10705	0	0	0	0	0	0	0	0	10916
Eupsilia_transversa	6590	0	0	0	0	0	0	8373	0	0	0	0	0	0	0	0	0	0
Diloba_caeruleocephala	11916	0	0	13294	0	14053	0	15202	15475	0	0	0	0	0	0	0	0	16143
Eilema_griseolum	11606	0	0	12713	0	13489	0	14683	15045	0	0	0	0	0	0	0	19938	15366
Eilema_depressum	8863	0	0	9832	0	10595	0	11464	11636	0	0	0	13238	0	0	0	0	11975
Eilema_sororculum	9514	0	0	10720	0	11051	0	12131	12511	0	0	0	0	0	0	0	0	12701
Cybosia_mesomella	12483	0	0	13885	0	14610	0	15914	0	0	0	0	0	0	0	0	0	0
Thumatha_senex	11999	0	0	0	0	14224	0	15764	0	0	0	0	0	0	0	0	0	16263
Miltochrista_miniata	11492	0	0	12587	0	13442	0	14855	14866	0	0	0	0	0	0	0	0	15393
Pelosia_muscerda	9202	0	0	0	0	0	0	11913	0	0	0	0	0	0	0	0	0	0
Lithosia_quadra	8204	0	0	9032	0	0	0	10440	0	0	0	0	0	0	0	0	0	10940
Nudaria_mundana	8644	0	0	0	0	0	0	11028	0	0	0	0	0	0	0	0	0	0
Spilarctia_lutea	11249	0	0	12572	0	13365	0	14621	0	0	0	0	0	0	0	0	0	15474
Diaphora_mendica	11274	0	0	0	0	0	0	14482	0	0	0	0	0	0	0	0	0	0
Spilosoma_lubricipeda	10966	0	0	12401	0	0	0	14392	0	0	0	0	0	0	0	0	0	15092
Callimorpha_dominula	12410	0	0	13684	0	14589	0	16233	0	0	0	0	0	0	0	0	0	16859
Catocala_nupta	15070	0	0	16558	0	17761	0	19526	19745	0	0	0	0	0	0	0	0	20263
Laspeyria_flexula	9698	0	0	10900	0	11433	0	12654	0	0	0	0	0	0	0	0	0	13236
Lymantria_dispar	15845	0	0	0	0	0	0	20246	0	0	0	0	0	0	0	0	0	0
Lymantria_monacha	15708	0	0	17453	0	18740	0	20291	20510	0	0	0	0	0	0	0	0	21194
Leucoma_salicis	11913	0	0	13314	0	0	0	15504	15702	0	0	0	0	0	0	0	0	16094
Euproctis_similis	9658	0	0	11039	0	11762	0	12673	12871	0	0	0	14692	0	0	0	0	13202
Parascotia_fuliginaria	11448	0	0	12573	0	13467	0	14449	14927	0	0	0	0	0	0	0	0	15333
Notodonta_dromedarius	4962	0	0	5505	0	5861	0	6331	6318	0	0	0	0	0	0	0	8464	6504
Pheosia_tremula	4144	0	5182	4583	0	4963	0	5345	5566	0	0	0	0	0	0	0	0	5693
Pheosia_gnoma	4164	0	0	0	0	4847	0	5192	5374	0	0	0	0	0	0	0	0	0
Drymonia_ruficornis	5133	0	6431	5752	5965	6101	0	6600	6824	0	0	0	7695	0	0	0	9009	6907
Phalera_bucephala	13115	0	0	0	0	0	0	16778	17423	0	0	0	0	0	0	0	0	17593
Furcula_furcula	8934	0	0	9965	0	10628	0	11466	0	0	0	0	0	0	0	0	0	0
Clostera_curtula	7395	0	8982	8151	0	8693	0	9392	9665	0	0	0	10820	0	0	0	0	9948
Ptilodon_capucinus	6009	0	7469	6568	0	0	0	7628	7739	0	0	0	0	0	0	0	0	7948
Nycteola_revayana	12313	0	0	13765	0	14654	0	16088	0	0	0	0	0	0	0	0	0	16611
Meganola_albula	7741	0	0	0	0	0	0	9929	0	0	0	0	0	0	0	0	0	0
Eupithecia_vulgata	7401	0	9125	8050	0	8612	0	9488	9635	0	0	0	0	0	0	0	0	9957
Eupithecia_insigniata	7242	0	0	0	0	8557	0	9433	0	0	0	0	0	0	0	0	0	9852
Eupithecia_centaureata	7379	0	0	8281	0	8561	0	9655	9745	0	0	0	11125	0	0	0	12887	10013
Eupithecia_inturbata	7321	0	0	8263	0	0	0	9331	9573	0	0	0	0	0	0	0	0	9910
Eupithecia_subfuscata	6824	0	0	0	0	8064	0	8754	0	0	0	0	0	0	0	0	0	9134
Eupithecia_abbreviata	4728	0	0	5102	0	5476	0	6010	6141	0	0	0	0	0	0	0	0	6366
Philereme_vetulata	9750	0	0	11050	0	11665	0	12716	13033	0	0	0	14789	0	0	0	0	13145
Perizoma_affinitatum	6492	0	0	7281	0	7567	0	8495	8571	0	0	0	9719	0	0	0	0	8796
Perizoma_flavofasciatum	6670	0	0	7344	0	7684	0	8526	8695	0	0	0	9749	0	0	0	0	8709
Epirrhoe_tristata	5079	0	0	0	0	0	0	6506	0	0	0	0	0	0	0	0	0	0
Xanthorhoe_designata	6228	0	0	6946	0	0	0	0	0	0	0	0	0	0	0	0	0	8474
Xanthorhoe_spadicearia	5612	0	0	6121	0	6537	0	7113	7288	0	0	0	8367	0	0	0	0	7518
Gymnoscelis_rufifasciata	9184	0	0	10383	0	0	0	11961	0	0	0	0	0	0	0	0	0	12531
Horisme_vitalbata	9250	0	0	10359	0	10813	0	11848	12086	0	0	0	13771	0	0	0	0	12236
Thera_britannica	3570	4396	4269	4008	4037	4190	4341	4460	4646	0	4585	0	5381	5102	0	0	6225	4734
Eulithis_prunata	4112	0	0	0	0	0	0	5280	0	0	0	0	0	0	0	0	0	0
Eulithis_testata	4449	0	5461	4942	5068	5201	0	5776	5837	0	0	0	6593	0	0	0	7738	5903
Venusia_cambrica	8065	0	9946	8947	0	9374	0	10386	10596	0	0	0	12098	0	0	0	13851	11014
Camptogramma_bilineatum	6559	0	0	7274	0	7733	0	8385	0	0	0	0	0	0	0	0	0	0
Epirrita_christyi	7110	0	0	7842	8242	8340	0	9078	9192	0	0	0	10357	0	0	0	12273	9461
Ecliptopera_silaceata	6234	0	0	0	0	0	0	7981	0	0	0	0	0	0	0	0	0	8335
Anticlea_derivata	5384	0	0	0	0	6325	0	6842	0	0	0	0	7891	0	0	0	0	0
Colostygia_pectinataria	6345	0	0	7154	0	7478	0	8131	8400	0	0	0	0	0	0	0	0	8452
Chloroclystis_v-ata	6033	0	0	0	0	0	0	7707	0	0	0	0	0	0	0	0	0	8202
Cosmorhoe_ocellata	5399	0	0	0	0	0	0	7146	0	0	0	0	0	0	0	0	0	0
Electrophaes_corylata	5994	0	0	0	0	0	0	7764	0	0	0	0	0	0	0	0	0	7944
Plemyria_rubiginata	5516	0	0	6190	0	6550	0	7073	7198	0	0	0	0	0	0	0	0	7421
Scotopteryx_bipunctaria	5576	0	6879	6294	6586	6658	0	7057	7350	0	0	0	8361	0	0	0	9813	7368
Gandaritis_pyraliata	4692	0	5640	5194	5451	5499	0	6041	6106	0	0	0	6972	0	0	0	8046	6194
Plagodis_pulveraria	14665	0	0	16335	0	17456	0	18965	19291	0	0	0	21800	0	0	0	0	20003
Agriopis_leucophaearia	7582	0	0	0	0	0	0	9898	0	0	0	0	0	0	0	0	0	0
Agriopis_marginaria	7042	0	0	0	0	0	0	9076	0	0	0	0	0	0	0	0	0	0
Agriopis_aurantiaria	6757	0	0	7670	0	8071	0	8830	0	0	0	0	0	0	0	0	0	9246
Ennomos_quercinarius	7249	0	0	7978	0	8488	0	9100	0	0	0	0	0	0	0	0	0	0
Ennomos_erosarius	6858	0	0	7492	0	7972	0	8565	0	0	0	0	0	0	0	0	0	9134
Biston_betularia	7171	0	8837	8011	0	8616	0	9234	9309	0	0	0	10857	0	0	0	12800	9767
Selenia_dentaria	15022	0	0	0	0	0	0	19414	0	0	0	0	0	0	0	0	0	0
Ectropis_crepuscularia	12653	0	0	13807	0	14639	0	15996	16282	0	0	0	0	0	0	0	21808	16979
Hypomecis_punctinalis	11415	0	0	12661	0	13565	0	14786	15062	0	0	0	0	0	0	0	0	15407
Cabera_pusaria	11273	0	13676	12351	0	12935	0	14520	14493	0	0	0	16693	0	0	0	19710	15113
Lycia_hirtaria	10425	0	0	11784	0	12799	0	13806	14074	0	0	0	16120	0	0	0	0	14354
Lomographa_bimaculata	10672	0	12880	11750	12273	12495	0	13490	13818	0	0	0	15802	0	0	0	18496	14486
Apeira_syringaria	10126	0	0	11368	0	11778	0	12962	0	0	0	0	0	0	0	0	0	13490
Petrophora_chlorosata	8243	0	0	0	0	0	0	10658	0	0	0	0	0	0	0	0	0	11292
Erannis_defoliaria	7963	0	9762	8948	9326	9494	0	10267	10588	0	0	0	12173	0	0	0	13889	10773
Apocheima_hispidaria	7628	0	0	0	0	0	0	9661	0	0	0	0	0	0	0	0	0	0
Crocallis_elinguaria	7240	0	0	0	0	0	0	0	0	0	0	0	0	0	0	0	0	0
Alcis_repandata	6773	0	0	7406	0	7781	0	8562	8746	0	0	0	0	0	0	0	0	8928
Opisthograptis_luteolata	5969	0	0	6527	0	6989	0	7654	7776	0	0	0	0	0	0	0	10311	7891
Idaea_dimidiata	7808	0	0	0	0	0	0	10055	0	0	0	0	0	0	0	0	0	0
Idaea_aversata	6847	0	0	7631	0	0	0	8895	9015	0	0	0	0	0	0	0	0	9399
Idaea_straminata	6826	0	8534	7679	0	8291	0	9007	9023	0	0	0	10346	0	0	0	12211	9325
Cyclophora_punctaria	4267	0	0	4881	0	5199	0	5724	5728	0	0	0	0	0	0	0	7763	5905
Hemistola_chrysoprasaria	7804	0	0	8542	0	0	0	9963	0	0	0	0	0	0	0	0	0	10401
Alsophila_aescularia	12535	0	0	13789	0	14817	0	16218	16409	0	0	0	18980	0	0	0	0	17182
Nymphalis_urticae	9265	0	0	0	0	0	0	11949	0	0	0	0	0	0	0	0	0	0
Nymphalis_polychloros	9099	0	0	10174	0	0	0	11864	0	0	0	0	0	0	0	0	0	12297
Vanessa_cardui	10709	0	0	11853	0	12763	0	13877	14157	0	0	0	15980	0	0	0	0	14402
Vanessa_atalanta	9954	0	0	11023	0	11842	0	13094	13050	0	0	0	0	0	0	0	0	13647
Vanessa_tameamea	254	355	327	278	0	0	324	323	326	0	0	0	394	378	0	0	438	318
Mellicta_athalia	10870	0	0	12059	0	0	0	14165	0	0	0	0	0	0	0	0	0	14730
Pararge_aegeria	10027	0	0	11295	0	11963	0	13069	13276	0	0	0	15019	0	0	0	0	13868
Maniola_hyperantus	8001	0	9806	8922	9177	9561	0	10325	10650	0	0	0	12056	0	0	0	0	10949
Maniola_jurtina	6718	0	0	7535	0	0	0	8640	0	0	0	0	0	0	0	0	0	9036
Bicyclus_anynana	9381	0	0	10376	0	11100	0	11892	12234	0	0	0	13836	0	0	0	0	12369
Melanargia_galathea	7492	0	0	0	0	8956	0	9773	9955	0	0	0	0	0	0	0	0	10332
Coenonympha_glycerion	7384	0	0	8209	0	8778	0	9539	9614	0	0	0	0	0	0	0	0	9928
Hipparchia_semele	6666	0	0	7531	0	7936	0	8631	0	0	0	0	0	0	0	0	0	0
Erebia_ligea	6970	0	0	0	0	0	0	8949	0	0	0	0	0	0	0	0	0	0
Erebia_aethiops	7259	0	0	0	0	0	0	9026	0	0	0	0	0	0	0	0	0	9540
Napeogenes_sylphis	9703	0	0	11076	0	11949	0	12939	0	0	0	0	0	0	0	0	0	13509
Mechanitis_mazaeus	5274	0	0	5876	0	6187	0	6914	6889	0	0	0	7917	0	0	0	9422	7175
Danaus_plexippus	870	0	0	0	0	0	0	1043	1111	0	0	0	1264	0	0	0	0	0
Brenthis_hecate	7008	0	0	7839	0	8611	0	9132	0	0	0	0	0	0	0	0	12804	9508
Brenthis_daphne	5163	0	0	0	0	0	0	6636	0	0	0	0	0	0	0	0	0	7006
Boloria_selene	9558	0	0	10731	0	11500	0	12540	12492	0	0	0	14370	0	0	0	0	13084
Heliconius_sara	10074	0	0	0	0	12110	0	13207	0	0	0	0	0	0	0	0	0	0
Heliconius_melpomene	105	0	0	111	0	121	143	130	0	0	0	0	0	0	0	0	161	118
Polyommatus_icarus	6165	0	0	6762	0	7446	0	8146	8273	0	0	0	9341	0	0	0	10977	8384
Polyommatus_iphigenia	6249	0	7556	6942	0	7420	0	8188	8135	0	0	0	9432	0	0	0	11215	8480
Aricia_agestis	4354	0	5413	4904	0	5149	0	5653	5831	0	0	0	6620	0	0	0	0	5966
Aricia_artaxerxes	1922	0	0	0	0	2255	0	2434	0	0	0	0	0	0	0	0	3404	2557
Lysandra_bellargus	3341	0	4047	3603	0	3910	0	4410	4301	0	0	0	4979	0	0	0	5902	4381
Lysandra_coridon	3147	0	3762	3480	3630	3680	0	4055	4144	0	0	0	4660	0	0	0	5601	4207
Phengaris_arion	9627	0	0	0	0	11359	0	12503	0	0	0	0	0	0	0	0	0	13046
Glaucopsyche_alexis	8880	0	0	0	0	10566	0	11468	0	0	0	0	0	0	0	0	0	0
Cyaniris_semiargus	6223	0	0	6948	0	0	0	8146	8223	0	0	0	0	0	0	0	0	8443
Plebejus_argus	5888	0	0	6555	0	6797	0	7630	7738	0	0	0	8895	0	0	0	0	7961
Helleia_helle	10103	0	0	11451	0	12144	0	13154	13423	0	0	0	15329	0	0	0	0	13698
Lycaena_phlaeas	9091	0	0	10044	0	10567	0	11704	11741	0	0	0	0	0	0	0	0	11998
Pieris_brassicae	6865	0	0	0	0	0	0	9083	0	0	0	0	0	0	0	0	0	0
Pieris_rapae	6525	0	0	7358	0	7762	0	8706	8841	0	0	0	9756	0	0	0	0	9103
Anthocharis_cardamines	7797	0	0	8579	0	9058	0	10223	0	0	0	0	0	0	0	0	0	10550
Colias_croceus	7642	0	0	8858	0	9159	0	10088	10247	0	0	0	11698	0	0	0	13585	10422
Colias_eurytheme	973	0	0	1059	0	1119	0	1256	1288	0	0	0	1443	0	0	0	1734	1288
Zerene_cesonia	625	0	766	703	752	723	0	774	814	0	0	0	917	889	0	0	0	813
Papilio_machaon	6354	0	0	7270	0	7688	0	8645	8534	0	0	0	0	0	0	0	0	8722
Papilio_xuthus	620	0	0	0	0	0	0	781	0	0	0	0	0	0	0	0	0	0
Agriphila_geniculea	9215	0	0	10488	0	11053	0	12150	12040	0	0	0	13967	0	0	0	0	12615
Agriphila_tristella	8956	0	0	9884	0	10492	0	11535	0	0	0	0	0	0	0	0	0	11958
Diatraea_saccharalis	12482	0	0	13843	0	14719	0	16039	16214	0	0	0	18463	0	0	0	21977	17078
Crambus_lathoniellus	10574	0	0	0	0	0	0	13720	0	0	0	0	0	0	0	0	0	0
Chrysoteuchia_culmella	10648	0	0	0	0	12447	0	13989	14131	0	0	0	0	0	0	0	0	14193
Catoptria_pinella	7328	0	0	8205	0	8634	0	9513	0	0	0	0	0	0	0	0	0	9864
Pyrausta_purpuralis	11706	0	0	13056	0	13853	0	15009	15491	0	0	0	0	0	0	0	0	15735
Pyrausta_nigrata	8718	0	0	0	0	0	0	11407	0	0	0	0	0	0	0	0	0	11759
Pyrausta_despicata	7923	0	0	8807	0	9337	0	10214	10383	0	0	0	0	0	0	0	0	0
Pyrausta_aurata	6969	0	0	7678	0	8052	0	8984	0	0	0	0	0	0	0	0	0	0
Anania_hortulata	11295	0	0	0	0	0	0	14621	0	0	0	0	0	0	0	0	0	15261
Ostrinia_furnacalis	284	0	315	305	319	307	0	349	403	0	0	0	400	0	0	0	435	335
Elophila_nymphaeata	12399	0	0	0	0	14554	0	15957	0	0	0	0	0	0	0	0	0	0
Nymphula_nitidulata	11601	0	0	0	0	0	0	15135	0	0	0	0	0	0	0	0	0	15779
Eudonia_lacustrata	9669	0	0	0	0	0	0	12498	0	0	0	0	0	0	0	0	0	0
Eudonia_truncicolella	8267	0	0	9088	0	9769	0	10437	10714	0	0	0	12379	0	0	0	0	11091
Scoparia_ambigualis	13324	0	0	14914	0	15701	0	17179	17500	0	0	0	0	0	0	0	0	18023
Udea_olivalis	9903	0	0	11145	0	11699	0	12743	0	0	0	0	0	0	0	0	0	13151
Udea_ferrugalis	7899	0	0	8776	0	9110	0	10060	10082	0	0	0	11556	0	0	0	0	10529
Cydalima_perspectalis	9528	0	0	10621	0	11261	0	12290	12759	0	0	0	14223	0	0	0	16740	12924
Mecyna_flavalis	8766	0	0	0	0	0	0	11301	0	0	0	0	0	0	0	0	0	0
Musotima_nitidalis	10946	0	0	0	0	0	0	14347	0	0	0	0	0	0	0	0	0	0
Acrobasis_suavella	11443	0	0	0	0	0	0	14572	0	0	0	0	0	0	0	0	0	0
Acrobasis_repandana	10197	0	0	11238	0	12105	0	12960	13247	0	0	0	0	0	0	0	0	13651
Acrobasis_consociella	10177	0	0	11203	0	11962	0	13155	13206	0	0	0	0	0	0	0	0	13755
Elegia_similella	12081	0	0	13398	0	14157	0	15489	0	0	0	0	0	0	0	0	0	16180
Rhodophaea_formosa	11013	0	0	12363	0	13192	0	14239	0	0	0	0	0	0	0	0	0	14669
Euzophera_pinguis	8524	0	0	9559	0	10349	0	11199	11261	0	0	0	0	0	0	0	15348	11824
Amyelois_transitella	797	0	998	838	910	944	990	1035	980	0	0	0	1168	1164	1059	0	1288	1059
Endotricha_flammealis	8526	0	0	0	0	0	0	10935	0	0	0	0	0	0	0	0	0	11390
Galleria_mellonella	12278	0	0	0	0	0	0	16086	0	0	0	0	0	0	0	0	0	16746
Achroia_grisella	719	0	845	763	828	749	883	843	876	0	0	0	0	0	0	0	1171	955
Hemaris_fuciformis	8432	0	0	0	0	0	0	10909	0	0	0	0	0	0	0	0	0	0
Laothoe_populi	9732	0	0	10775	0	11617	0	12629	12764	0	0	0	14616	0	0	0	0	12966
Mimas_tiliae	8601	0	0	9486	0	10006	0	10966	11058	0	0	0	0	0	0	0	0	0
Lapara_coniferarum	8401	0	0	9300	0	9999	0	10779	10819	0	0	0	12606	0	0	0	14812	11368
Antheraea_yamamai	11957	0	0	13520	0	14471	0	15548	0	0	0	0	0	0	0	0	0	16487
Dendrolimus_pini	12320	0	0	0	0	0	0	16042	0	0	0	0	0	0	0	0	0	0
Malacosoma_neustria	11547	0	0	12768	0	13687	0	14634	15186	0	0	0	0	0	0	0	0	15490
Bombyx_mandarina	3780	0	0	0	0	0	0	0	0	0	0	0	0	0	0	0	0	0
Trilocha_varians	7454	0	0	8527	0	8923	0	9783	9880	0	0	0	0	0	0	0	0	10298
Habrosyne_pyritoides	8010	0	0	8932	0	9328	0	10413	10361	0	0	0	0	0	0	0	14246	10964
Polyploca_ridens	6837	0	0	7412	0	7850	0	8593	8766	0	0	0	9864	0	0	0	0	9156
Ochropacha_duplaris	6794	0	0	7519	0	8143	0	8778	8945	0	0	0	0	0	0	0	0	9070
Achlya_flavicornis	6465	0	0	7317	0	7686	0	8491	8673	0	0	0	0	0	0	0	0	8844
Watsonalla_binaria	6215	0	7522	6881	7220	7311	7714	7983	8196	0	0	0	9363	0	0	0	11113	8467
Drepana_falcataria	5522	0	6593	6129	6448	6587	0	7063	7337	0	0	0	8274	0	0	0	9439	7521
Falcaria_lacertinaria	5487	0	6872	6120	6396	6543	0	7254	7364	0	0	0	8361	7899	0	0	9625	7485
Hesperia_comma	9258	0	0	0	0	0	0	11886	0	0	0	0	0	0	0	0	0	0
Pyrgus_malvae	12254	0	0	13781	0	14556	0	15868	16107	0	0	0	0	0	0	0	0	16458
Carterocephalus_palaemon	6878	0	0	7704	0	0	0	8749	0	0	0	0	0	0	0	0	0	0
Stenoptilia_bipunctidactyla	13384	0	0	0	0	0	0	17584	0	0	0	0	0	0	0	0	0	0
Marasmarcha_lunaedactyla	13658	0	0	15337	0	16122	0	18019	0	0	0	0	0	0	0	0	0	18484
Cydia_splendana	6615	0	0	7412	0	7808	0	8541	8801	0	0	0	0	0	0	0	11748	9147
Cydia_fagiglandana	6455	0	0	0	0	0	0	8367	8528	0	0	0	0	0	0	0	0	0
Pammene_aurita	10574	0	0	0	0	0	0	13766	0	0	0	0	0	0	0	0	0	14192
Pammene_fasciana	7609	0	0	8658	8841	8883	0	9900	10124	0	0	0	11634	0	0	0	0	10268
Lathronympha_strigana	9439	0	0	10357	0	11068	0	12022	12285	0	0	0	14140	0	0	0	0	12597
Grapholita_molesta	8804	0	0	0	0	0	0	11388	0	0	0	0	0	0	0	0	0	11995
Leguminivora_glycinivorella	528	675	678	541	676	623	682	657	694	814	702	0	804	768	696	726	862	709
Epinotia_brunnichana	9174	0	0	0	0	0	0	11678	0	0	0	0	0	0	0	0	0	12319
Epinotia_ramella	7538	0	0	8341	0	8817	0	9427	9871	0	0	0	11145	0	0	0	12944	10028
Epinotia_bilunana	7354	0	0	8282	0	8734	0	9480	9708	0	0	0	11126	0	0	0	13104	9928
Epinotia_nisella	7039	0	8648	7935	8144	0	8849	9150	9314	0	0	0	10523	0	0	0	12291	9637
Epiblema_foenella	8959	0	10923	9915	10349	10473	0	11436	11911	0	0	0	13454	0	0	0	15586	12055
Apotomis_turbidana	6482	0	0	7195	0	7748	0	8491	0	0	0	0	0	0	0	0	0	8823
Apotomis_capreana	6595	0	0	0	0	0	0	8457	0	0	0	0	0	0	0	0	0	8880
Apotomis_betuletana	6122	0	0	6747	0	7157	0	7815	7947	0	0	0	9112	0	0	0	0	8300
Hedya_salicella	9859	0	0	0	0	11687	0	12665	0	0	0	0	0	0	0	0	0	13015
Eudemis_profundana	8436	0	0	9397	0	9853	0	10666	0	0	0	0	0	0	0	0	0	11327
Acleris_sparsana	8690	0	0	0	0	0	0	11109	0	0	0	0	0	0	0	0	0	11902
Acleris_holmiana	9396	0	0	10455	0	0	0	11914	0	0	0	0	0	0	0	0	0	12534
Acleris_literana	7834	0	0	8756	0	0	0	10322	10387	0	0	0	0	0	0	0	0	0
Acleris_cristana	7984	0	9807	8914	9253	9557	0	10371	10432	0	0	0	11714	0	0	0	14144	10668
Tortrix_viridana	7335	0	0	8199	0	8597	0	9417	9677	0	0	0	10856	0	0	0	0	9994
Pandemis_heparana	6092	0	0	6825	7057	7067	0	8016	8102	0	0	0	9034	0	0	0	0	8207
Pandemis_corylana	5035	0	0	0	0	5977	0	6404	0	0	0	0	7794	0	0	0	0	6796
Pandemis_cinnamomeana	4803	0	0	5250	0	5606	0	5973	6380	0	0	0	0	0	0	0	8375	6403
Archips_crataeganus	6618	0	8158	7353	7632	7847	8201	8499	8628	0	0	0	9953	0	0	0	11547	8878
Clepsis_dumicolana	6585	0	7981	7149	0	7605	0	8201	8474	0	0	0	9788	0	0	0	0	8787
Ditula_angustiorana	7762	0	0	8472	0	9121	0	10059	10139	0	0	0	0	0	0	0	0	10342
Tortricodes_alternella	7320	0	9025	8105	8458	8688	0	9454	9623	0	0	0	11008	0	0	0	12796	9887
Synanthedon_andrenaeformis	6528	0	0	0	0	0	0	0	0	0	0	0	0	0	0	0	0	0
Bembecia_ichneumoniformis	9956	0	0	11067	0	0	0	12878	0	0	0	0	0	0	0	0	0	13637
Sesia_bembeciformis	8713	0	0	9915	0	10370	0	11407	11632	0	0	0	13166	0	0	0	15583	11896
Choreutis_nemorana	7584	0	0	0	0	0	0	9695	0	0	0	0	0	0	0	0	0	10115
Carposina_sasakii	6994	0	0	0	0	8184	0	9056	0	0	0	0	0	0	0	0	0	0
Scrobipalpa_costella	9550	0	0	0	0	11327	0	12350	0	0	0	0	0	0	0	0	0	0
Carpatolechia_fugitivella	8558	0	0	9367	0	10039	0	11044	11201	0	0	0	0	0	0	0	15033	11415
Teleiodes_luculella	8273	0	0	8996	9279	9591	0	10311	10549	0	0	0	11964	0	0	0	14302	11151
Pectinophora_gossypiella	765	915	929	785	856	809	895	885	971	0	961	0	1087	0	992	0	1237	926
Agonopterix_subpropinquella	7918	0	0	0	0	0	0	10038	0	0	0	0	0	0	0	0	0	0
Agonopterix_alstromeriana	7669	0	9453	8602	8841	9192	9610	9876	10027	0	0	0	11242	10880	0	0	13597	10539
Agonopterix_heracliana	7343	0	9062	8228	8463	8680	0	9423	9581	0	0	0	10982	0	0	0	12964	9966
Ethmia_dodecea	7763	0	9635	8609	8937	9151	9629	10065	10182	0	0	0	11450	0	0	0	13569	10539
Esperia_sulphurella	7929	0	9636	8887	9184	9283	9962	10168	10509	0	0	0	11880	0	0	0	13742	10905
Hofmannophila_pseudospretella	7211	0	0	8021	0	8423	0	9189	9340	0	0	0	0	0	0	0	12553	9633
Tachystola_acroxantha	6268	0	0	7011	0	7472	0	8137	8245	0	0	0	0	0	0	0	0	8472
Metalampra_italica	5572	0	0	6192	0	6644	0	7209	7288	0	0	0	0	0	0	0	0	7420
Coleophora_flavipennella	12937	0	0	14444	0	15260	0	16729	17137	0	0	0	19298	0	0	0	0	17424
Coleophora_deauratella	8292	0	0	0	0	0	0	0	0	0	0	0	0	0	0	0	0	0
Blastobasis_lacticolella	8276	0	0	9008	0	9737	0	10382	10694	0	0	0	0	0	0	0	0	11121
Blastobasis_adustella	7884	0	9764	8906	0	9376	0	10236	10521	0	0	0	0	0	0	0	14062	10758
Oegoconia_quadripuncta	10487	0	12801	11666	11937	12310	0	13375	13592	0	0	0	0	0	0	0	0	14232
Hyposmocoma_kahamanoa	633	0	0	0	0	0	0	0	0	0	0	0	0	0	0	0	0	0
Yponomeuta_sedellus	8829	0	0	9600	10159	10239	0	11353	11480	0	0	0	13058	0	0	0	15153	11684
Yponomeuta_plumbellus	8277	0	0	9058	0	9580	0	10580	10679	0	0	0	12264	0	0	0	0	10814
Yponomeuta_cagnagella	4610	0	5577	4958	5287	5314	5651	5729	5965	0	0	0	6757	0	0	0	7847	6141
Yponomeuta_malinellus	2151	2817	2704	2474	2551	2662	2784	2907	3018	0	0	0	3372	3188	0	0	3953	3063
Zelleria_hepariella	5241	0	6319	5807	5958	5958	6499	6388	6778	0	0	0	7560	0	0	0	8768	6908
Ypsolopha_scabrella	12899	0	0	14473	0	15343	0	16886	17063	0	0	0	0	0	0	0	22836	17678
Ypsolopha_sequella	12041	0	14910	13534	13953	14483	15037	15914	16006	0	0	0	18133	0	0	0	21661	16405
Argyresthia_goedartella	11645	0	0	13139	0	13530	0	14796	15304	0	0	0	0	0	0	0	0	15835
Bedellia_somnulentella	9673	0	0	10646	0	11445	0	12521	12810	0	0	0	0	0	0	0	0	0
Tinea_semifulvella	9745	0	0	10886	0	11476	0	12482	0	0	0	0	0	0	0	0	0	13135
Tinea_trinotella	8136	0	0	9157	0	9499	0	10596	10575	0	0	0	0	0	0	0	0	10930
Tinea_pellionella	5494	0	0	6208	0	6462	0	7150	7174	0	0	0	0	0	0	0	9707	7371
Luffia_ferchaultella	13612	0	0	15076	0	16304	0	17887	0	0	0	0	0	0	0	0	0	18473
Euspilapteryx_auroguttella	5694	0	0	6257	0	6899	0	7320	0	0	0	0	0	0	0	0	0	0
Nematopogon_swammerdamellus	8807	0	10934	9735	10382	10232	11231	11145	11573	0	0	0	13232	0	0	0	15057	11945
Incurvaria_masculella	7974	0	0	8927	0	9513	0	10241	10416	0	0	0	11905	0	0	0	13947	10700
Micropterix_aruncella	14365	0	0	0	0	0	0	18472	0	0	0	0	0	0	0	0	0	0
Athripsodes_cinereus	18200	0	0	0	0	0	0	23683	0	0	0	0	0	0	0	0	0	0
Ceraclea_dissimilis	9661	0	0	10598	0	11251	0	12495	12787	0	0	0	0	0	0	0	0	13068
Molanna_angustata	20654	0	0	0	0	0	0	26871	0	0	0	0	0	0	0	0	0	0
Limnephilus_marmoratus	19231	0	0	0	0	22962	0	25082	0	0	0	0	0	0	0	0	0	25884
Limnephilus_rhombicus	19539	0	0	21769	0	23283	0	25531	25812	0	0	0	28821	0	0	0	34418	26256
Limnephilus_auricula	18713	0	0	20710	0	21905	0	23987	0	0	0	0	0	0	0	0	0	25019
Limnephilus_lunatus	10481	0	0	11620	0	12266	0	13500	13532	0	0	0	0	0	0	0	0	13971
Agapetus_fuscipes	10173	0	0	11287	0	11828	0	13123	0	0	0	0	0	0	0	0	0	13811
Drosophila_simulans	5388	0	6523	5834	6431	6138	0	6381	6982	0	0	0	0	0	0	0	8663	7106
Drosophila_erecta	485	634	580	493	571	523	616	510	600	762	698	628	755	716	590	604	702	572
Drosophila_santomea	264	332	282	270	330	287	320	308	323	373	368	345	361	357	324	324	392	336
Drosophila_sechellia	182	215	206	170	216	207	219	185	252	269	234	0	276	282	229	217	257	225
Drosophila_mauritiana	124	146	152	127	159	149	165	115	145	172	168	177	175	179	184	138	185	165
Drosophila_biarmipes	631	771	714	662	705	663	756	641	762	878	818	0	882	871	749	747	887	692
Drosophila_suzukii	453	560	502	483	532	477	567	477	549	617	568	586	657	617	531	526	614	525
Drosophila_subpulchrella	413	484	444	412	474	432	513	451	504	608	484	542	546	570	485	471	595	465
Drosophila_ananassae	811	0	993	888	950	883	0	908	1020	0	0	0	1178	0	0	0	0	0
Drosophila_bipectinata	630	775	763	651	709	632	713	627	773	829	799	803	858	872	713	726	881	704
Drosophila_serrata	667	778	779	693	776	724	805	734	817	950	882	908	957	988	869	816	1003	813
Drosophila_kikkawai	768	856	884	828	802	744	906	781	887	1038	972	948	1061	1008	862	897	994	843
Drosophila_gunungcola	521	587	622	503	600	532	614	532	654	706	646	644	739	736	610	620	711	637
Drosophila_elegans	519	596	561	520	555	540	632	526	613	743	668	675	725	731	641	594	734	633
Drosophila_ficusphila	664	807	820	730	797	731	866	744	896	1027	945	0	995	1034	861	824	1026	851
Drosophila_takahashii	567	705	682	585	657	595	674	578	723	864	763	742	841	806	717	736	816	674
Drosophila_rhopaloa	614	777	742	642	732	694	752	688	757	882	792	0	887	848	799	791	901	763
Drosophila_eugracilis	656	806	800	692	757	728	835	756	842	993	894	914	1010	1010	884	856	1009	816
Drosophila_obscura	6403	7663	7554	6696	7405	6855	7870	6699	7786	9340	8676	0	9253	9383	8138	7672	9152	7946
Drosophila_subobscura	5559	6789	6628	5953	6659	6136	7052	6005	6926	8253	7595	0	8095	8330	7085	6867	7950	7007
Drosophila_miranda	662	785	744	696	736	691	834	732	801	996	852	893	927	991	850	762	936	835
Drosophila_pseudoobscura	456	557	515	483	528	476	543	452	573	672	554	623	637	679	549	498	631	561
Drosophila_persimilis	218	284	268	255	267	230	282	242	276	345	320	0	344	349	300	293	297	268
Drosophila_willistoni	853	1112	1021	971	1072	977	1103	976	1101	1329	1176	1193	1310	1351	1123	1155	1303	1058
Drosophila_phalerata	6091	0	7210	6595	7021	6796	0	7061	7724	0	0	0	0	0	0	0	9797	7868
Drosophila_innubila	722	0	0	760	838	779	0	760	943	1099	0	0	1106	1048	0	0	0	0
Drosophila_immigrans	6696	8304	7835	7115	7832	7351	8199	7383	8371	9764	8850	0	9861	9801	8454	8009	10050	8263
Drosophila_sulfurigaster	538	0	644	595	646	609	642	570	655	0	767	0	0	0	0	0	0	0
Drosophila_sulfurigaster_albostrigata	538	0	644	595	646	609	642	570	655	0	767	0	0	0	0	0	0	0
Drosophila_albomicans	405	448	420	385	393	368	437	379	433	531	458	448	529	519	459	407	495	413
Drosophila_nasuta	402	502	440	450	499	417	488	403	502	576	512	533	573	581	498	473	552	498
Drosophila_navojoa	579	642	640	613	679	609	700	594	730	846	721	735	847	846	741	683	783	668
Drosophila_mojavensis	601	687	664	610	667	639	716	622	735	817	767	772	771	839	689	735	865	704
Drosophila_hydei	759	977	855	809	939	828	1000	846	1058	1156	1048	0	1157	1116	945	0	1053	952
Drosophila_novamexicana	555	667	651	593	632	534	691	588	671	814	703	0	792	775	672	685	771	716
Drosophila_virilis	763	944	847	775	857	772	903	819	923	1081	990	989	1070	1076	965	889	1086	912
Drosophila_busckii	4601	5736	5538	5058	5447	5191	5834	5220	5799	0	6165	0	6713	6834	5849	0	7129	5945
Drosophila_grimshawi	909	0	0	0	1039	935	1064	906	1096	0	1184	0	1299	0	0	0	0	0
Hirtodrosophila_cameraria	6586	0	7862	7050	7703	7715	0	7712	8512	0	0	0	0	0	0	0	0	0
Chymomyza_fuscimana	1841	2256	2187	2011	2100	2034	2204	2187	2267	2552	2361	0	2673	2543	2313	0	2956	2354
Scaptodrosophila_lebanonensis	836	1039	998	862	999	900	1031	884	1073	1274	1071	1116	1248	1231	1045	996	1258	1088
Myopa_tessellatipennis	6032	0	0	6381	0	6788	0	6900	7734	0	0	0	8941	0	0	0	0	0
Sicus_ferrugineus	5460	0	6468	6059	6205	6076	6513	6262	6845	0	0	0	0	0	0	0	8488	6944
Thecophora_atra	5999	0	7353	6535	7015	6849	0	7251	7767	0	0	0	8857	8805	0	0	9808	7718
Anastrepha_ludens	566	763	771	699	720	710	770	718	803	0	819	0	930	0	811	797	990	794
Rhagoletis_zephyria	897	1281	856	736	838	789	922	774	877	1050	949	0	1076	1009	974	892	1092	892
Bactrocera_dorsalis	857	1049	1011	854	984	970	1045	963	1071	0	1084	0	1250	1273	1099	1099	1323	1044
Bactrocera_latifrons	541	671	679	612	681	612	712	653	714	826	735	745	825	784	740	682	835	699
Bactrocera_oleae	1132	1511	1389	1218	1386	1355	1384	1332	1491	1744	1533	0	1732	1793	1502	1490	1824	1504
Zeugodacus_cucurbitae	1121	1493	1397	1223	1346	1319	1405	1348	1534	0	1511	0	1691	1662	1490	1409	1764	1446
Ceratitis_capitata	1003	1276	1243	1099	1205	1183	1259	1142	1310	0	1344	0	1530	0	0	0	1552	1335
Sphenella_marginata	5049	0	6166	5500	5950	6059	6479	6243	6679	0	0	0	7477	7454	0	0	8601	6747
Urophora_cardui	440	564	552	504	517	497	549	561	610	0	593	0	652	627	579	595	763	590
Palloptera_scutellata	7798	0	9489	8539	9023	9214	0	9378	10064	0	0	0	11689	0	0	0	0	10384
Toxonevra_muliebris	6069	7333	7117	6440	6856	6907	7357	7258	7656	0	7735	0	8765	0	0	0	9946	7829
Suillia_variegata	9824	0	11716	10694	11436	11224	12354	11679	12586	0	0	0	14806	0	0	0	15997	12948
Heteromyza_rotundicornis	6884	0	8165	7581	7958	7882	8423	8208	8895	0	0	0	10158	0	0	0	11325	9191
Coelopa_pilipes	9212	11130	10360	9473	10661	9678	10681	9188	11071	0	0	0	0	0	11129	10553	12591	10992
Dryomyza_anilis	3781	0	4626	4258	4293	4453	0	4795	4824	0	0	0	5624	0	0	0	6601	5178
Pherbina_coryleti	349	0	439	395	445	394	428	443	485	0	440	0	527	464	469	0	612	476
Tetanocera_ferruginea	289	0	404	326	0	374	0	380	408	0	0	0	0	0	0	0	504	421
Coremacera_marginata	250	0	312	279	304	294	0	318	360	0	319	0	0	0	0	346	411	0
Megamerina_dolium	10100	0	0	0	0	0	0	12437	0	0	0	0	0	0	0	0	0	0
Meiosimyza_platycephala	2534	3200	3120	2915	2919	3007	3191	3298	3394	0	0	0	3766	3519	0	0	4413	3416
Tricholauxania_praeusta	546	0	0	0	0	0	0	0	0	0	0	0	0	0	0	0	0	0
Calliopum_simillimum	411	0	0	463	439	476	0	503	516	0	551	0	608	0	0	0	676	489
Neria_commutata	7627	0	9090	8187	8886	8607	0	8923	9797	0	0	0	0	0	0	0	12043	9982
Linnaemya_vulpina	8397	0	0	0	0	9944	0	10565	0	0	0	0	0	0	0	0	0	11226
Linnaemya_tessellans	595	0	0	0	0	0	0	682	0	0	0	0	0	0	0	0	0	0
Gymnocheta_viridis	5111	0	0	5599	0	6080	0	6695	6693	0	0	0	0	0	0	0	0	6981
Ormia_ochracea	10316	0	0	11533	0	12222	0	13062	0	0	0	0	0	0	0	0	0	14036
Germaria_angustata	6209	0	0	6919	0	7451	0	8047	8123	0	0	0	0	0	0	0	0	8535
Tachina_grossa	303	0	382	0	0	0	0	0	398	0	0	0	0	0	0	0	0	408
Tachina_fera	245	322	326	299	296	299	336	341	331	386	334	0	384	363	306	341	474	339
Nowickia_ferox	300	0	351	300	0	328	0	331	343	0	0	0	0	0	0	0	461	365
Thecocarcelia_acutangulata	249	290	283	270	283	290	312	311	319	335	320	328	330	340	311	333	414	306
Sturmia_bella	8660	0	0	9582	0	0	0	10829	0	0	0	0	0	0	0	0	0	11666
Thelaira_solivaga	11369	0	0	12591	0	13640	0	14660	0	0	0	0	0	0	0	0	0	15387
Gymnosoma_rotundatum	353	456	437	396	430	393	422	445	496	0	0	0	532	498	0	0	630	485
Sarcophaga_rosellei	4942	0	0	5385	0	5669	0	5848	6405	0	0	0	7291	0	0	0	0	6441
Sarcophaga_subvicina	106	140	123	111	126	109	140	134	132	144	131	0	153	144	129	0	171	135
Melanophora_roralis	7719	0	0	8632	0	9134	0	9800	9997	0	0	0	11580	0	0	0	13590	10225
Phyto_melanocephala	419	0	607	506	0	586	0	563	0	0	0	0	0	715	0	0	0	667
Bellardia_bayeri	3177	0	0	3433	3568	3612	0	3976	4054	0	0	0	4610	0	0	0	5499	4163
Bellardia_pandia	245	281	305	272	278	275	278	280	308	0	323	361	357	330	331	323	446	362
Calliphora_vicina	196	254	252	238	221	234	250	280	280	312	256	0	296	282	0	0	365	259
Lucilia_cuprina	926	1099	1063	1007	1077	1011	1092	1038	1165	1314	1124	0	1347	1302	1189	0	1406	1125
Protocalliphora_azurea	378	492	484	407	410	439	460	485	520	546	478	550	571	522	491	481	666	524
Pollenia_angustigena	366	454	459	483	435	473	479	489	483	0	510	0	538	575	0	525	686	505
Stomorhina_lunata	280	340	334	290	307	307	0	348	323	0	356	0	372	0	0	0	468	358
Hydrotaea_diabolus	362	417	388	367	366	413	432	434	418	0	0	0	473	478	0	441	593	452
Musca_domestica	1317	1615	1489	1405	1494	1414	1571	1436	1639	1885	1711	1832	1858	1848	1660	1611	1987	1661
Musca_vetustissima	710	811	810	696	748	687	830	712	820	1004	850	0	987	930	834	826	974	832
Stomoxys_calcitrans	1101	0	0	0	0	0	0	0	0	0	0	0	0	0	0	0	0	0
Leucophora_obtusa	460	0	0	515	0	0	0	546	0	0	0	0	0	0	0	0	0	0
Pegoplata_infirma	312	380	368	332	328	361	367	392	376	453	375	0	465	426	397	418	543	435
Crataerina_pallida	5501	0	6539	6121	6417	6547	6816	6726	7145	0	0	0	8311	0	0	0	9209	7355
Glossina_fuscipes	808	1022	1026	875	943	900	1025	968	1003	1196	1117	0	1212	1218	1032	1024	1315	1072
Cheilosia_grossa	3843	0	0	4282	0	4555	0	4725	0	0	0	0	5697	0	0	0	0	5127
Cheilosia_pagana	3720	0	4559	4171	4291	4362	4547	4673	4900	0	0	0	5486	0	0	0	6319	4950
Cheilosia_impressa	3153	0	0	0	0	0	0	3851	0	0	0	0	0	0	0	0	0	0
Cheilosia_urbana	2572	0	2956	2815	2912	2908	0	3157	3192	0	0	0	3705	0	0	0	4190	3387
Cheilosia_soror	1636	0	1962	1790	1863	1910	2024	2039	2157	0	0	0	2331	2294	0	0	2735	2074
Cheilosia_scutellata	1265	0	0	1398	1408	1522	0	1548	1685	0	0	0	1952	0	0	0	2175	1683
Rhingia_rostrata	1977	0	2353	2194	2277	2254	2411	2492	2486	0	0	0	2925	0	0	0	3352	2571
Ferdinandea_cuprea	2341	2877	2793	2592	2719	2655	2875	2898	2990	3416	2937	0	3431	3277	3038	0	3867	2984
Criorhina_ranunculi	5672	6923	6877	6198	6375	6345	6966	6670	7187	0	0	0	8206	7906	0	0	9043	7132
Xylota_sylvarum	2875	3562	3556	3243	3404	3266	3627	3393	3761	0	3844	0	4232	4174	0	0	4725	3847
Xylota_segnis	2361	0	2813	2571	0	2666	0	2716	0	0	0	0	3428	0	0	0	3774	2979
Blera_fallax	5151	6382	6323	5606	5905	5818	6487	6224	6613	0	6814	0	7754	7237	6674	0	8668	6702
Chalcosyrphus_nemorum	4090	0	4832	4451	4800	4872	0	5046	5426	0	0	0	6129	0	0	0	0	5416
Syritta_pipiens	4048	5076	5013	4571	4787	4923	5160	5042	5483	0	5302	0	5963	5995	5290	0	6824	5360
Brachypalpus_laphriformis	226	283	292	248	250	230	291	260	312	317	280	0	334	295	304	277	0	279
Eristalis_pertinax	4164	5126	4979	4661	4887	4557	5162	4888	5262	6002	5432	0	5914	5867	5348	5290	6484	5383
Eristalis_tenax	4297	5324	5271	4637	5045	4786	5451	5045	5450	6159	5507	0	6232	6114	5434	0	6670	5586
Eristalis_arbustorum	4205	5129	5026	4482	4846	4617	5213	4877	5330	6055	5415	0	6055	5912	5400	5269	6384	5309
Eristalinus_sepulchralis	6281	7722	7614	6843	7241	7070	7733	7589	8049	0	8188	0	9213	8901	7874	0	10063	8072
Eristalinus_aeneus	3961	4820	4761	4369	4554	4520	4961	4797	4982	0	5160	0	5755	5680	5154	0	6461	5038
Myathropa_florea	857	1026	985	950	940	944	1007	945	1062	1191	1058	0	1208	1164	1078	1065	1294	1056
Orthonevra_nobilis	3148	0	0	3545	0	0	0	3854	4071	0	0	0	0	0	0	0	0	4041
Brachyopa_scutellaris	252	0	351	292	299	316	0	313	335	0	0	0	0	0	0	0	442	341
Eumerus_sabulonum	1053	1305	1338	1185	1348	1237	1373	1288	1391	1603	1380	0	1637	1564	1386	0	1756	1458
Merodon_equestris	249	284	279	238	264	276	292	262	309	332	300	0	341	325	275	290	400	306
Volucella_inanis	646	793	768	650	718	735	755	805	802	881	799	0	909	855	785	793	1047	792
Pocota_personata	482	621	0	527	0	561	651	613	622	0	0	0	726	713	634	0	790	644
Meliscaeva_auricollis	6677	0	0	7489	0	0	0	8467	0	0	0	0	0	0	0	0	0	9091
Scaeva_pyrastri	5517	6859	6593	6127	6219	6429	6811	6727	7170	0	7020	0	7970	7738	7034	0	9271	7263
Dasysyrphus_tricinctus	833	0	0	0	0	0	0	1019	1089	0	0	0	1232	0	0	0	0	1153
Episyrphus_balteatus	2903	0	3617	3262	3258	3375	0	3543	3730	0	0	0	4206	0	0	0	4898	3884
Epistrophella_euchroma	1870	0	0	0	0	0	0	0	0	0	0	0	0	0	0	0	0	0
Leucozona_laternaria	1658	0	2251	1921	2048	2098	2129	2256	2353	0	2251	0	2595	2452	2302	0	3037	2362
Melangyna_quadrimaculata	683	767	812	710	757	774	774	837	826	950	836	0	921	936	831	0	1169	873
Chrysotoxum_bicinctum	320	400	414	343	360	397	385	411	428	490	434	483	452	465	398	419	566	413
Syrphus_vitripennis	198	253	257	218	216	218	249	0	239	276	256	0	278	265	240	275	0	273
Sphaerophoria_taeniata	116	146	150	133	126	144	149	139	143	175	172	185	180	172	145	150	190	137
Baccha_elongata	4120	0	0	0	0	0	0	5334	0	0	0	0	0	0	0	0	0	5602
Melanostoma_scalare	318	364	371	334	368	320	0	374	402	0	0	0	456	451	389	0	533	359
Melanostoma_mellinum	278	0	324	276	297	332	340	336	357	0	0	0	418	385	0	0	481	343
Nephrocerus_scutellatus	2301	2823	2779	2454	2696	2661	0	2768	2991	0	0	0	3472	3236	3003	0	3767	3048
Rhamphomyia_laevipes	10000	0	0	11060	0	0	0	13020	0	0	0	0	0	0	0	0	0	13431
Machimus_rusticus	6131	0	0	6936	0	7360	0	8051	8134	0	0	0	0	0	0	0	10873	8314
Dysmachus_trigonus	7338	0	0	8268	0	8677	0	9464	9579	0	0	0	0	0	0	0	0	9826
Eutolmus_rufibarbis	6548	0	0	7330	7466	7819	0	8349	8483	0	0	0	9670	0	0	0	11359	8716
Tolmerus_cingulatus	5922	0	0	6739	0	6906	0	7645	7730	0	0	0	8753	0	0	0	10416	7893
Neoitamus_cyanurus	6122	0	7357	6801	0	7173	0	7793	8095	0	0	0	9072	0	0	0	10525	8350
Dioctria_rufipes	1316	0	0	1490	0	0	0	1680	1709	0	0	0	1933	0	0	0	0	0
Villa_cingulata	12335	0	0	13528	0	14925	0	15769	16021	0	0	0	18402	0	0	0	0	16865
Thereva_nobilitata	276	0	324	292	292	304	343	331	332	0	353	0	372	405	335	314	442	356
Thereva_unica	330	452	413	362	371	392	426	388	449	506	442	484	532	490	461	418	578	430
Microchrysa_polita	3905	0	0	4429	0	4568	0	4901	0	0	0	0	0	0	0	0	0	0
Nemotelus_nigrinus	1975	2450	2486	2255	2258	2307	2450	2500	2605	0	2533	0	2910	0	0	0	3418	2691
Chorisops_tibialis	222	0	284	0	254	260	0	265	290	0	0	0	0	0	0	0	0	270
Beris_chalybata	148	173	167	168	176	172	198	185	200	211	191	195	211	212	171	171	222	163
Beris_morrisii	171	193	218	184	209	205	221	228	238	271	238	219	277	239	231	224	273	248
Atherix_ibis	3722	0	4547	4160	4157	4362	0	4668	4884	0	0	0	5393	0	0	0	6546	4913
Anopheles_maculipalpis	3871	4787	4604	4194	4387	4363	4818	4409	4956	0	5035	0	5660	5567	0	0	6049	5016
Anopheles_marshallii	3176	0	0	0	0	0	0	3622	0	0	0	0	0	0	0	0	0	4046
Anopheles_funestus	2300	2846	2878	2482	2668	2596	2838	2673	2908	3332	3037	0	3319	3174	2842	0	3586	2874
Anopheles_moucheti	1936	2273	2205	2079	2171	2139	2268	2195	2338	2754	2456	0	2722	2745	2433	2299	2982	2373
Anopheles_arabiensis	1369	1721	1665	1482	1618	1538	1780	1578	1757	2030	1861	0	2042	2014	1772	1695	2128	1801
Anopheles_coluzzii	865	0	0	946	0	1016	0	0	1109	0	0	0	0	0	0	0	0	0
Anopheles_gambiae	1002	1269	1275	1131	1238	1167	1298	1202	1271	1504	1317	1392	1436	1507	1256	1238	1608	1293
Anopheles_merus	498	611	607	485	557	537	613	548	642	750	643	698	693	699	659	579	702	597
Anopheles_nili	2836	3385	3325	3065	3213	3066	3553	3098	3584	4022	3658	0	4092	3992	3526	3497	4230	3488
Anopheles_aquasalis	4235	5123	4982	4532	4741	4541	5234	4489	5113	6147	5533	5486	6105	6135	5225	5055	6025	5144
Anopheles_albimanus	832	0	993	926	0	0	0	0	0	0	0	0	0	0	0	0	0	0
Anopheles_darlingi	4823	5924	5885	5258	5669	5266	6096	5139	6001	7111	6429	6449	6948	7035	6063	5836	6817	6016
Anopheles_bellator	2446	2948	2883	2711	0	2768	3121	2755	2989	3602	3360	0	3470	0	3122	0	3679	3023
Wyeomyia_smithii	790	0	0	898	0	949	0	968	0	0	0	0	1222	0	0	0	0	0
Malaya_genurostris	846	0	980	902	958	935	1026	984	1083	0	1111	0	1185	1181	0	0	1306	1089
Topomyia_yanbarensis	849	0	1068	1000	1016	954	1058	932	1110	0	0	0	1229	0	0	0	0	1105
Sabethes_cyaneus	635	762	0	676	696	665	767	685	773	920	775	0	951	886	756	773	960	731
Aedes_aegypti	852	1002	1064	960	977	920	1067	930	1131	1248	1091	0	1270	0	1066	1051	1375	1078
Aedes_albopictus	545	597	621	528	628	548	670	588	652	761	653	0	762	767	668	645	798	634
Culex_pipiens	589	680	668	578	653	576	679	613	736	759	710	0	769	773	698	0	849	689
Culex_pipiens_pallens	584	678	664	572	649	572	670	610	732	755	704	0	760	768	692	0	842	688
Culex_quinquefasciatus	424	545	491	484	503	465	510	485	533	610	558	575	612	600	521	525	612	538
Uranotaenia_lowii	930	1201	1196	1062	1161	1064	1188	1101	1246	1291	1232	0	1402	1330	1174	0	1452	1191
Chironomus_tentans	5326	0	0	6007	0	6166	0	6860	6918	0	0	0	0	0	0	0	0	0
Smittia_sp._YW1114-2	1211	0	0	1336	1407	1390	1553	1415	1552	0	0	0	1786	0	0	0	1980	1563
Culicoides_sonorensis	6176	0	0	6930	0	7394	0	8164	8262	0	0	0	0	0	0	0	0	8516
Bibio_marci	12126	0	0	0	0	0	0	15507	0	0	0	0	0	0	0	0	0	0
Dilophus_febrilis	8670	0	0	9975	0	10596	0	11071	11556	0	0	0	0	0	0	0	0	11767
Sitodiplosis_mosellana	1116	0	1376	1215	0	1284	1386	1301	1499	0	1498	0	1673	0	0	0	1711	1489
Contarinia_nasturtii	1036	1238	1211	1079	1210	1206	1229	1184	1304	1465	1273	0	1498	1486	1301	1256	1661	1326
Bradysia_coprophila	721	910	835	777	814	791	857	889	925	1053	904	0	1029	1011	954	0	1165	888
Tipula_helvola	376	407	374	380	403	405	391	447	429	491	428	0	499	456	432	0	597	432
Tipula_confusa	257	0	301	270	295	291	0	0	0	0	0	0	0	0	0	0	0	316
Lutzomyia_longipalpis	3582	0	4467	4023	4168	4224	0	4710	4713	0	0	0	5331	0	0	0	6106	4780
Phlebotomus_papatasi	661	838	814	736	756	730	827	794	909	0	834	0	999	0	0	0	1077	859
Phlebotomus_argentipes	431	554	544	513	527	484	574	556	591	662	624	632	724	654	624	581	757	600
Ptychoptera_albimana	5681	0	0	0	0	0	0	7024	0	0	0	0	0	0	0	0	0	0
Lochmaea_capreae	9694	0	0	0	0	0	0	12509	0	0	0	0	0	0	0	0	0	0
Diorhabda_carinulata	636	0	787	670	702	713	783	790	813	0	808	0	914	885	798	0	1039	823
Diorhabda_sublineata	600	0	0	0	0	685	0	0	0	0	0	0	872	0	0	0	0	0
Diabrotica_balteata	1899	0	0	0	0	0	0	2452	0	0	0	0	0	0	0	0	0	0
Chrysolina_haemoptera	11256	0	0	0	0	0	0	14537	0	0	0	0	0	0	0	0	0	14661
Phaedon_cochleariae	11294	0	0	12582	0	13257	0	14288	15018	0	0	0	0	0	0	0	0	15127
Gastrophysa_polygoni	6647	0	8089	7370	0	7736	0	8339	8764	0	0	0	0	0	0	0	0	8749
Leptinotarsa_decemlineata	688	0	892	780	784	825	886	867	947	0	0	0	1005	997	0	0	1184	910
Cryptocephalus_moraei	9355	0	0	0	0	0	0	11733	0	0	0	0	0	0	0	0	0	0
Cryptocephalus_primarius	6546	0	0	0	0	7808	0	0	0	0	0	0	0	0	0	0	0	0
Bruchidius_siliquastri	7439	0	0	0	0	0	0	9550	0	0	0	0	0	0	0	0	0	0
Leptura_quadrifasciata	5148	0	0	0	0	0	0	0	0	0	0	0	0	0	0	0	0	0
Dendroctonus_ponderosae	527	732	710	641	683	639	691	703	794	0	777	0	0	0	0	755	981	745
Ceutorhynchus_assimilis	8158	0	0	0	0	0	0	10387	0	0	0	0	0	0	0	0	0	0
Orchestes_rusci	6381	0	0	0	0	0	0	8161	0	0	0	0	0	0	0	0	0	8464
Pseudeuparius_sepicola	7509	0	9079	8345	8567	8863	0	9654	9878	0	0	0	11032	10567	0	0	12888	9946
Aspidapion_aeneum	5993	0	0	6804	0	7149	0	0	0	0	0	0	0	0	0	0	0	0
Cylas_formicarius	644	0	793	729	760	774	0	828	884	0	0	0	1009	0	0	0	1061	850
Diaperis_boleti	8560	0	0	9530	0	9913	0	10665	0	0	0	0	0	0	0	0	0	11140
Tribolium_freemani	4154	0	0	0	0	0	0	5310	0	0	0	0	0	0	0	0	0	0
Pyrochroa_serraticornis	5520	0	0	6167	0	6454	0	0	7088	0	0	0	0	0	0	0	9448	7181
Pycnomerus_fuliginosus	4895	0	6092	5417	5678	5813	0	6212	6464	0	0	0	7256	6821	0	0	8354	6435
Anaspis_maculata	4275	0	5360	4821	5047	5000	5400	5298	5685	0	0	0	6400	0	0	0	0	5682
Adalia_bipunctata	4693	0	0	5262	0	5419	0	6009	6139	0	0	0	6899	0	0	0	0	6242
Harmonia_axyridis	7230	0	0	8176	0	0	0	9346	0	0	0	0	0	0	0	0	0	0
Coccinella_septempunctata	5558	0	0	6259	0	6314	0	7169	7260	0	0	0	8116	0	0	0	0	7314
Halyzia_sedecimguttata	5268	0	0	0	0	0	0	6740	0	0	0	0	0	0	0	0	0	0
Brachypterus_glaber	10570	0	0	0	0	12541	0	13980	0	0	0	0	0	0	0	0	0	14456
Brassicogethes_aeneus	9521	0	0	10723	0	11295	0	12813	12611	0	0	0	14326	0	0	0	17323	12962
Silvanus_unidentatus	3008	0	3611	3255	3394	3420	0	3778	3889	0	0	0	4289	0	0	0	5083	3949
Malachius_bipustulatus	9505	0	0	0	0	0	0	12143	0	0	0	0	0	0	0	0	0	0
Malthinus_flaveolus	5555	0	0	6128	0	6490	0	7102	7180	0	0	0	8098	0	0	0	0	7473
Ctenicera_cuprea	14559	0	0	0	0	0	0	19098	0	0	0	0	0	0	0	0	0	19588
Melanotus_villosus	12062	0	0	0	0	0	0	15332	0	0	0	0	0	0	0	0	0	0
Philonthus_spinipes	16302	0	0	18462	0	19407	0	21469	21376	0	0	0	0	0	0	0	0	21916
Phosphuga_atrata	14662	0	0	0	0	0	0	18713	0	0	0	0	0	0	0	0	0	20032
Nicrophorus_investigator	6426	0	0	7062	0	7508	0	8308	8348	0	0	0	0	0	0	0	0	8711
Nicrophorus_vespilloides	510	594	617	570	573	562	652	565	669	0	647	0	778	719	655	653	759	666
Hololepta_plana	3723	0	4529	4118	4319	4259	0	4446	4897	0	0	0	5552	0	0	0	0	0
Cetonia_aurata	9952	0	0	10961	0	11752	0	12861	12875	0	0	0	14621	0	0	0	0	13294
Melolontha_melolontha	1125	0	0	1288	0	0	0	1452	0	0	0	0	0	0	0	0	0	1496
Geotrupes_spiniger	11214	0	0	12228	0	13089	0	14172	0	0	0	0	16478	0	0	0	0	14768
Harpalus_rubripes	18638	0	0	0	0	0	0	24227	0	0	0	0	0	0	0	0	0	24986
Pterostichus_niger	14462	0	0	16143	0	17313	0	18887	18899	0	0	0	0	0	0	0	0	19352
Leistus_spinibarbis	6906	0	8390	7691	0	8249	0	8848	9124	0	0	0	10416	0	0	0	12073	9343
Carabus_problematicus	5323	0	6525	6008	6127	6325	6602	6743	6878	0	0	0	7967	7594	0	0	9091	7299
Bombus_sylvestris	1531	0	1974	1700	0	0	0	1978	0	0	0	0	0	0	0	0	0	2064
Bombus_campestris	1673	0	1960	1753	1904	1937	0	2117	2190	0	0	0	2484	2342	0	0	2839	2174
Bombus_hypnorum	1962	2415	2328	2099	2181	2216	2463	2453	2469	0	2432	0	2764	2612	0	0	3365	2521
Bombus_pratorum	1948	0	2241	2090	2250	2203	2390	2241	2424	0	0	0	0	0	0	0	3240	2444
Bombus_huntii	158	200	205	168	0	189	0	196	189	0	182	0	0	0	186	0	0	201
Bombus_pascuorum	2833	0	0	0	0	0	0	0	0	0	0	0	0	0	0	0	0	0
Bombus_affinis	144	0	0	144	0	162	0	0	166	0	0	0	0	0	0	0	0	169
Bombus_hortorum	2645	0	0	3005	0	0	0	0	0	0	0	0	0	0	0	0	0	0
Bombus_pyrosoma	366	413	412	391	384	398	427	434	456	0	459	0	467	473	466	463	563	485
Apis_florea	428	553	540	494	517	507	559	531	563	0	540	0	621	0	0	0	692	565
Apis_laboriosa	261	318	298	281	297	311	330	308	338	354	325	365	369	340	333	317	413	319
Anthophora_plumipes	7495	0	0	8304	0	8773	0	9468	0	0	0	0	0	0	0	0	0	0
Frieseomelitta_varia	709	0	843	733	815	800	0	894	887	0	0	0	997	0	0	0	1125	858
Eufriesea_mexicana	553	637	645	567	573	591	652	602	687	0	705	0	716	0	0	0	819	680
Nomada_lathburiana	2582	0	0	2770	0	2900	0	3084	0	0	0	0	0	0	0	0	0	3316
Nomada_fabriciana	2557	0	0	2809	0	2908	0	3151	0	0	0	0	0	0	0	0	0	3331
Nomada_fucata	2533	0	0	2779	0	0	0	3002	3187	0	0	0	0	0	0	0	0	0
Nomada_hirtipes	1023	1198	1120	1076	1164	1147	1234	1260	1320	1431	1287	0	1439	1425	1273	1328	1600	1340
Nomada_flava	492	0	0	532	571	549	594	595	606	0	0	0	0	0	0	0	0	626
Lasioglossum_lativentre	5389	0	0	6008	0	6165	0	6728	7032	0	0	0	7793	0	0	0	0	7159
Seladonia_tumulorum	4901	0	5982	5446	5758	5826	6251	6159	6280	0	0	0	7113	0	0	0	8223	6620
Megalopta_genalis	714	867	822	802	872	780	873	822	932	1045	870	0	998	1010	885	0	1168	897
Megachile_leachella	5408	0	6854	6140	0	6406	0	7002	7103	0	0	0	8276	0	0	0	9554	7392
Megachile_willughbiella	4943	0	0	5726	0	0	0	6432	6658	0	0	0	0	0	0	0	0	6648
Megachile_ligniseca	4049	0	4910	4495	0	4833	0	5190	5345	0	0	0	0	0	0	0	6906	5472
Coelioxys_conoideus	6559	0	0	7237	7562	7552	0	8227	8643	0	0	0	9696	0	0	0	0	8656
Osmia_bicornis	3586	0	0	3916	0	4183	0	4577	0	0	0	0	0	0	0	0	0	4778
Osmia_bicornis_bicornis	3586	0	0	3915	0	4183	0	4576	0	0	0	0	0	0	0	0	0	4777
Osmia_lignaria	391	503	471	420	466	0	0	521	501	620	523	0	588	0	0	0	678	477
Andrena_minutula	3014	0	0	3364	0	3479	0	3890	4041	0	0	0	4373	0	0	0	5059	4004
Andrena_hattorfiana	3090	0	3831	3255	3589	3527	3890	3735	3933	0	0	0	4576	4224	4005	0	5235	4028
Andrena_trimmerana	2069	0	2493	2254	2294	2252	0	2529	2722	0	0	0	3046	2912	0	0	3367	2636
Andrena_bucephala	784	936	922	890	875	931	983	958	997	0	989	0	1160	1089	1018	0	1299	1021
Andrena_bicolor	2574	0	3068	2700	2827	2891	3005	3076	3195	0	0	0	3587	3481	0	0	0	3245
Andrena_fulva	2861	0	0	3097	0	3220	0	3421	0	0	0	0	0	0	0	0	0	0
Andrena_haemorrhoa	2834	0	3468	2972	0	3232	0	3435	3663	0	0	0	4099	0	0	0	0	3661
Andrena_dorsata	1557	0	1867	1599	1799	1754	0	1884	1919	0	0	0	2265	0	0	0	2491	0
Andrena_chrysosceles	810	1014	989	898	965	933	1048	984	1068	1196	0	0	1166	1184	0	0	0	1076
Macropis_europaea	7303	0	0	0	0	0	0	9206	0	0	0	0	0	0	0	0	0	0
Hylaeus_volcanicus	342	0	417	389	444	385	465	425	470	0	460	0	550	531	476	447	595	473
Colletes_gigas	573	700	643	580	636	625	681	641	699	788	714	0	839	756	710	0	883	720
Ectemnius_continuus	3619	4389	4372	3912	4214	4022	4485	4232	4544	5269	4748	0	5200	5041	4575	4508	5722	4530
Ectemnius_lituratus	2961	3559	3649	3250	3437	3427	3754	3556	3804	4369	3884	0	4260	4301	3886	3822	4750	3874
Crossocerus_cetratus	2907	3553	3450	3121	3345	3211	3625	3346	3576	4293	3799	0	4224	4119	3627	3584	4384	3578
Pemphredon_lugubris	3523	0	4323	3810	4107	3993	4338	4257	4498	0	0	0	5192	0	0	0	5851	4644
Nysson_spinosus	5320	0	0	0	0	0	0	6570	0	0	0	0	0	0	0	0	0	0
Dolichovespula_media	3175	0	3893	3520	3637	3797	4113	3749	4190	0	0	0	4791	4543	4289	0	5271	4140
Dolichovespula_saxonica	3055	3778	3620	3394	3558	3573	3845	3554	3822	0	4064	0	4445	4500	3999	0	4967	3920
Vespa_crabro	2784	0	3473	3104	3362	3360	0	3417	3627	0	0	0	4176	0	0	0	4792	3795
Vespa_velutina	2718	0	3273	2992	3144	3090	3403	3366	3514	0	3655	0	3939	3919	0	0	4481	3499
Vespa_mandarinia	223	0	0	0	264	279	0	0	0	0	0	0	0	0	0	0	0	0
Ancistrocerus_nigricornis	4480	0	5488	4911	5246	5285	5777	5577	5886	0	0	0	6714	0	0	0	7643	6132
Polistes_dominula	737	0	839	793	787	781	0	797	912	0	0	0	1062	0	915	0	0	0
Polistes_fuscatus	485	603	586	492	578	510	551	571	611	0	0	0	689	693	618	0	781	588
Tetramorium_bicarinatum	6211	0	0	0	0	0	0	7665	8049	0	0	0	0	0	0	0	0	8253
Trachymyrmex_zeteki	339	0	0	0	366	311	403	348	426	497	397	0	493	424	410	407	474	407
Trachymyrmex_cornetzi	283	0	0	350	373	373	399	0	438	0	0	0	455	0	0	0	0	0
Cyphomyrmex_costatus	400	469	503	412	409	433	469	420	493	0	459	0	500	566	492	511	601	475
Acromyrmex_echinatior	317	408	410	355	400	371	428	412	451	516	436	0	477	506	422	395	526	444
Monomorium_pharaonis	1253	0	0	1355	0	1411	0	1548	1607	0	0	0	1811	0	0	0	2085	1615
Solenopsis_invicta	1114	1362	1332	1134	1255	1218	1273	1346	1398	0	1426	0	1579	1525	0	0	1725	1425
Pogonomyrmex_barbatus	598	0	722	687	733	699	763	720	837	0	0	0	0	0	0	0	1016	752
Vollenhovia_emeryi	657	779	751	677	704	712	768	725	826	922	763	796	912	858	779	767	984	805
Cataglyphis_hispanica	670	0	0	724	828	813	885	805	0	0	0	0	1065	1006	0	0	1134	889
Harpegnathos_saltator	705	855	814	764	807	774	907	808	936	1070	891	929	1018	937	876	880	1109	868
Dinoponera_quadriceps	618	721	744	646	710	675	741	705	739	869	796	839	891	875	726	754	954	769
Ooceraea_biroi	945	1178	1118	1025	1096	1039	1137	1181	1206	1338	1198	0	1434	1318	1238	0	1451	1122
Linepithema_humile	669	0	0	777	839	801	898	845	923	0	0	0	1034	0	0	0	1172	922
Anoplius_nigerrimus	4357	5189	5099	4701	5111	4679	5420	4941	5416	0	0	0	6052	0	0	0	6605	5467
Tiphia_femorata	4326	5174	5221	4718	4945	4714	5486	5036	5459	6220	5585	0	6285	6131	5437	5444	6841	5617
Ophion_ellenae	5799	0	7043	6146	6650	6570	7223	7084	7479	0	0	0	8502	0	0	0	9590	7496
Ophion_slaviceki	5340	0	6433	5806	6213	6181	0	6545	6927	0	0	0	0	0	0	0	8989	7087
Ophion_costatus	5779	7218	7110	6529	6795	6873	7520	7203	7606	0	0	0	8645	8274	7677	0	9748	7851
Netelia_dilatata	4035	5001	4953	4418	4789	4766	5286	4858	5153	0	5362	0	6046	5858	5305	0	6819	5436
Netelia_virgata	3559	4452	4277	3989	4080	4116	4476	4176	4623	0	4708	0	5148	4962	0	0	5809	4793
Dyspetes_luteomarginatus	4355	0	5372	4912	5033	5127	5455	5368	5675	0	0	0	6492	0	0	0	7460	5964
Exephanes_ischioxanthus	2277	0	0	0	0	2535	0	2774	0	0	0	0	0	0	0	0	0	0
Ichneumon_xanthorius	2437	0	3085	2622	2794	2723	3017	2825	3166	0	0	0	3497	3462	0	0	3940	3149
Amblyteles_armatorius	1771	0	2139	1940	0	2013	0	1986	2211	0	0	0	2605	0	0	0	2861	2257
Amblyjoppa_fuscipennis	3173	3978	3933	3499	3783	3668	4023	3884	4146	4635	4234	0	4733	4558	4074	0	5359	4182
Tromatobia_lineatoria	6942	0	8579	7879	8155	8176	8769	8936	9287	0	0	0	10390	0	0	0	12081	9330
Clistopyga_incitator	3900	0	0	4382	4475	4469	0	4791	4990	0	0	0	0	0	0	0	6629	5143
Alloplasta_piceator	7819	0	0	8745	0	9060	0	9765	10025	0	0	0	11456	0	0	0	0	10308
Rhorus_exstirpatorius	5500	0	6833	6177	6456	6334	6997	6854	7114	0	7240	0	8137	7836	7158	0	9311	7327
Ischnus_inquisitorius	3187	3927	3838	3514	3780	3630	4023	3833	4003	0	4152	0	4554	4499	4092	0	5121	4189
Buathra_laborator	3067	0	3555	3330	3379	3380	3744	3681	3827	0	0	0	4350	4264	0	0	0	3932
Campoletis_raptor	4666	0	0	4961	5281	5327	0	5650	5966	0	0	0	6735	0	0	0	7829	6125
Oxytorus_armatus	5044	0	0	5757	0	6008	0	6365	6691	0	0	0	0	0	0	0	0	6954
Diplazon_laetatorius	3763	4576	4542	4207	4418	4336	4801	4597	4713	0	4939	0	5458	5350	5023	0	6140	4934
Heteropelma_amictum	3392	0	4119	3767	4041	3917	4338	4046	4470	0	4463	0	5173	5018	0	0	5547	4450
Microplitis_demolitor	524	0	613	586	571	549	598	596	645	0	667	0	721	729	623	0	825	668
Microctonus_brassicae	4290	0	0	0	0	5126	0	5261	0	0	0	0	0	0	0	0	0	5696
Dinocampus_coccinellae	3274	0	4095	3628	3944	3901	0	4133	4375	0	0	0	4901	0	0	0	5683	4414
Diachasma_alloeum	529	0	658	553	0	600	0	720	780	0	0	0	834	0	0	0	0	762
Fopius_arisanus	553	658	650	626	651	553	707	634	687	0	697	0	745	731	727	0	873	693
Chalcis_sispes	10986	0	0	0	0	13317	0	14047	0	0	0	0	0	0	0	0	0	15145
Nasonia_vitripennis	1191	0	1450	1297	1372	1353	0	1397	1556	0	0	0	1742	0	0	0	0	0
Trichogramma_pretiosum	1034	1347	1300	1112	1173	1219	0	1226	1355	0	0	0	0	0	0	0	1650	1291
Phymastichus_coffea	984	1190	1228	1018	1140	1099	1196	1139	1327	0	0	0	1385	1303	1220	0	1576	1189
Ceratosolen_solmsi	607	726	696	642	663	656	727	704	749	0	0	0	836	847	772	0	935	727
Ceratosolen_solmsi_marchali	601	0	0	636	657	649	715	694	741	0	0	0	827	833	759	0	0	719
Copidosoma_floridanum	631	776	728	659	712	703	801	706	810	0	819	0	920	843	791	0	985	780
Leptopilina_heterotoma	1042	0	0	0	0	0	0	0	0	0	0	0	0	0	0	0	0	1317
Gasteruption_jaculator	6406	0	0	7209	7637	7436	0	8114	8383	0	0	0	9525	0	0	0	0	8702
Tenthredo_mesomela	4692	0	0	5158	5480	5431	0	5753	6031	0	0	0	6966	0	0	0	0	6240
Tenthredo_notha	3855	0	0	0	0	0	0	0	0	0	0	0	0	0	0	0	0	0
Tenthredo_distinguenda	3269	0	0	3612	0	3845	0	3941	0	0	0	0	0	0	0	0	0	4418
Macrophya_annulata	4911	0	5877	5474	0	5794	0	6028	6484	0	0	0	7349	0	0	0	8301	6591
Macrophya_alboannulata	3929	5135	5082	4520	4907	4680	5232	4909	5330	0	5317	0	6164	5993	5327	0	6791	5449
Rhogogaster_chlorosoma	3746	0	4557	4098	4386	4326	0	4387	4864	0	0	0	0	0	0	0	6366	4975
Phymatocera_aterrima	4871	6167	5946	5369	5842	5407	6289	5712	6455	7372	6628	0	7343	7349	6564	6328	7829	6451
Athalia_rosae	2780	0	3399	3043	3278	3220	3580	3363	3606	0	0	0	4083	4145	0	0	4559	3670
Xiphydria_camelus	5053	0	5936	5490	5729	5728	6322	6111	6475	0	0	0	7269	7190	0	0	0	6550
Orussus_abietinus	562	0	661	602	622	550	0	615	723	0	0	0	0	802	0	0	867	677
Sialis_fuliginosa	10911	0	0	12103	0	13120	0	14443	0	0	0	0	0	0	0	0	19452	15041
Sisyra_nigra	9600	0	12028	10866	11240	11673	0	13096	12959	0	0	0	14573	0	0	0	17234	13139
Nineta_flava	5357	0	0	6051	0	6503	0	7046	0	0	0	0	0	0	0	0	0	7401
Xanthostigma_xanthostigma	11951	0	0	13288	0	14066	0	15626	0	0	0	0	17664	0	0	0	0	16198
Nemoura_dubitans	4960	0	6113	5452	5864	5550	0	5866	6454	0	0	0	7387	0	0	0	8020	6306
Nemurella_pictetii	4579	0	0	4866	0	4888	0	5258	0	0	0	0	0	0	0	0	0	0
Protonemura_montana	3847	0	4877	4283	4624	4413	0	4730	5114	0	0	0	5753	5574	0	0	6332	5143
Brachyptera_putata	8717	0	0	9613	0	10175	0	10991	11433	0	0	0	0	0	0	0	0	11544
Leuctra_nigra	8156	0	10184	8986	0	9526	0	10589	10743	0	0	0	0	0	0	0	0	11041
Isoperla_grammatica	7914	0	0	8802	0	9195	0	9843	10347	0	0	0	0	0	0	0	0	10477
Schistocerca_gregaria	742	871	899	778	796	788	909	883	937	1059	962	941	1063	1021	922	883	1126	944
Schistocerca_nitens	299	348	339	310	353	338	390	322	389	0	383	0	415	0	0	370	460	344
Schistocerca_cancellata	292	0	375	325	343	321	0	355	400	449	383	0	437	0	412	404	476	366
Schistocerca_americana	133	0	0	0	0	139	0	158	0	0	0	0	186	0	0	0	218	171
Cryptotermes_secundus	930	1116	1111	972	1030	1086	1169	1152	1155	1324	1172	0	1383	1248	1143	1154	1503	1147
Zootermopsis_nevadensis	953	0	1183	1084	0	1126	0	1224	1258	0	0	0	0	0	0	0	0	1315
Aphis_gossypii	11448	0	0	12683	0	13794	0	15003	15118	0	0	0	0	0	0	0	0	15682
Rhopalosiphum_padi	570	0	714	666	0	696	0	757	752	0	0	0	871	0	0	0	1013	730
Myzus_persicae	808	951	895	839	869	852	956	950	959	1117	968	0	1118	1083	1009	0	1232	976
Diuraphis_noxia	556	0	652	591	0	625	0	692	689	0	0	0	0	0	0	0	893	696
Periphyllus_acericola	9708	0	0	11056	0	11803	0	12905	13006	0	0	0	14778	0	0	0	17477	13463
Tuberolachnus_salignus	9105	0	0	10123	0	10728	0	11714	11794	0	0	0	13608	0	0	0	15784	12220
Drepanosiphum_platanoidis	7337	0	8943	8135	8350	8547	0	9408	9554	0	0	0	11002	0	0	0	12667	9820
Planococcus_citri	8199	0	9939	9107	9441	9338	0	10289	10657	0	0	0	11984	0	0	0	13926	10628
Balanococcus_diminutus	6039	0	0	6508	0	6860	0	7633	7830	0	0	0	0	0	0	0	10117	7819
Bemisia_tabaci	8988	0	0	9966	0	10277	0	11088	11626	0	0	0	0	0	0	0	0	11695
Diaphorina_citri	5857	0	0	6456	6878	6854	0	7419	7694	0	0	0	0	0	0	0	10025	7781
Gonocerus_acuteangulatus	7246	0	0	8077	0	8727	0	9450	0	0	0	0	0	0	0	0	0	9801
Aelia_acuminata	2140	0	2739	2408	2580	2662	0	2884	2915	0	0	0	3216	3248	0	0	3915	2925
Halyomorpha_halys	913	0	0	1013	0	1021	0	1103	1172	0	0	0	0	0	0	0	1443	1130
Leptopterna_dolabrata	8561	0	10401	9577	9945	9807	10643	10581	11191	0	0	0	12622	0	0	0	14194	11346
Stenodema_calcarata	7698	0	9258	8530	8853	8714	0	9430	10175	0	0	0	0	0	0	0	0	10137
Pilophorus_perplexus	5669	6928	6727	6202	6666	6307	6952	6926	7266	0	7235	0	8232	7995	0	0	9347	7383
Nesidiocoris_tenuis	3860	4887	4819	4313	4587	4332	4773	4752	4932	0	0	0	5781	5359	0	0	6493	5106
Cimex_lectularius	730	0	0	823	805	821	900	925	952	0	0	0	1040	1005	0	0	1251	979
Conomelus_anceps	12706	0	0	0	0	0	0	16385	0	0	0	0	0	0	0	0	0	0
Nilaparvata_lugens	1349	1660	1609	1460	1526	1568	1601	1680	1744	1885	1769	0	1977	1859	1672	1805	2234	1785
Aphrophora_alni	7602	0	0	8508	0	9114	0	10276	10122	0	0	0	11627	0	0	0	0	10428
Homalodisca_vitripennis	1155	1425	1436	1332	1315	1426	1397	1479	1533	0	0	0	1651	1559	1475	0	0	1552
Macrosteles_quadrilineatus	983	0	0	0	0	0	0	1314	0	0	0	0	1495	0	0	0	0	0
Mesopsocus_fuscifrons	2338	0	0	2604	0	2740	0	2835	0	0	0	0	0	0	0	0	0	3210
Frankliniella_occidentalis	1016	0	1234	1069	1152	1051	1217	1170	1212	0	0	0	1402	1361	0	0	1502	1250
Thrips_palmi	967	1182	1157	1042	1109	1103	1199	1109	1228	1491	1255	0	1400	1339	1263	1224	1478	1221
Siphlonurus_alternatus	11098	0	0	12370	0	13091	0	14408	0	0	0	0	0	0	0	0	0	15098
Cloeon_dipterum	4573	0	5550	4999	5105	5186	5452	5688	5813	0	5775	0	6661	6354	0	0	7665	5948
Neocloeon_triangulifer	624	777	764	724	751	734	805	765	813	935	804	0	986	893	828	0	1067	850
Sympetrum_striolatum	11358	0	0	0	0	0	0	14683	0	0	0	0	0	0	0	0	0	0
Ischnura_elegans	2764	0	0	3104	3227	3045	0	3516	3658	0	0	0	0	0	0	0	4729	3720
Ceriagrion_tenellum	419	502	477	503	499	532	520	566	587	642	572	613	629	607	570	562	761	548
Dicyrtomina_minuta	6705	0	0	0	0	0	0	0	0	0	0	0	0	0	0	0	0	0
Allacma_fusca	7138	0	8779	7784	8416	8521	0	9055	9351	0	0	0	10721	0	0	0	12103	9634
Folsomia_candida	1275	1597	1564	1423	1475	1383	1568	1491	1628	1804	1596	0	1851	1802	1603	1631	2107	1623
Procambarus_clarkii	1284	1569	1601	1410	1518	1407	1613	1575	1670	0	1658	0	1901	1902	0	0	2058	1599
Portunus_trituberculatus	1258	1435	1484	1339	1444	1364	1548	1376	1586	1794	1625	0	1912	1769	1571	1565	1895	1550
Penaeus_chinensis	759	882	893	849	898	879	944	906	984	0	1010	0	1089	0	0	0	1199	973
Penaeus_japonicus	1110	0	1248	1095	1197	1137	1304	1154	1346	0	1377	0	1531	1441	1397	1338	1621	1353
Penaeus_vannamei	943	1069	1064	968	1036	956	1092	1007	1072	1242	1138	1209	1282	1215	1078	1144	1382	1126
Hyalella_azteca	848	985	1051	922	998	908	1056	958	1077	1222	1063	1153	1253	1199	1078	1079	1372	1100
Lepeophtheirus_nordmannii	11259	0	0	12724	13264	13783	0	14868	15034	0	0	0	17303	0	0	0	20285	15681
Tigriopus_californicus	898	1063	1147	1044	1178	1038	1169	1089	1481	1413	1269	1285	1618	1260	1137	1264	0	1147
Eurytemora_carolleeae	1183	1451	1595	1430	1344	1767	1541	2206	1956	0	1578	0	2403	1837	1513	1729	2794	2136
Acartia_tonsa	429	400	0	0	389	0	0	0	0	0	0	0	0	0	0	0	0	0
Capitulum_mitella	5569	7009	6790	5984	6641	6209	7080	6505	7173	8451	7561	0	8215	7971	7191	7105	8610	7008
Pollicipes_pollicipes	624	794	776	721	776	682	801	679	837	950	900	824	908	842	819	789	906	747
Amphibalanus_amphitrite	1067	1273	1261	1183	1256	1097	1379	1120	1320	1703	1487	1430	1481	1459	1363	1325	1527	1322
Sacculina_carcini	3579	4374	4206	3928	4213	4128	4566	4047	4624	0	4715	0	5352	5175	4688	4499	5745	4587
Daphnia_pulex	4076	0	4715	4281	4567	4465	4848	4800	5074	0	0	0	5760	5609	0	0	6339	5206
Daphnia_pulicaria	236	0	286	282	294	285	307	283	337	0	341	0	369	0	0	0	0	297
Strigamia_acuminata	3320	0	0	3686	0	0	0	4177	0	0	0	0	0	0	0	0	0	4439
Parasteatoda_lunata	2233	0	0	2586	0	0	0	2942	0	0	0	0	0	0	0	0	0	3017
Platynothrus_peltifer	8582	0	0	0	0	0	0	11009	0	0	0	0	0	0	0	0	0	11648
Dermatophagoides_farinae	1041	1306	1232	1092	1182	1117	1178	1140	1344	1782	1299	0	1534	1475	1325	1336	1486	1236
Dermatophagoides_pteronyssinus	1235	0	0	0	1637	0	0	1571	0	0	0	0	0	0	0	0	0	0
Sarcoptes_scabiei	1918	0	2270	2125	2196	2194	2388	2216	2408	0	0	0	2755	0	0	0	3040	2403
Tetranychus_urticae	1058	0	1268	1197	1240	1127	1236	1223	1340	0	0	0	1472	0	0	0	1674	1358
Panonychus_citri	1011	0	0	0	0	0	0	0	0	0	0	0	0	0	0	0	0	0
Dermacentor_andersoni	849	1004	1045	901	982	918	1037	942	1081	1232	1140	1136	1265	1199	1099	1047	1222	997
Dermacentor_silvarum	728	896	870	765	814	774	893	798	940	1033	938	0	999	1029	953	889	1131	873
Rhipicephalus_sanguineus	577	762	694	667	674	638	745	641	751	892	721	794	850	816	765	737	900	698
Rhipicephalus_microplus	501	641	593	557	614	555	648	580	639	803	693	754	800	767	674	693	796	628
Ixodes_scapularis	651	788	791	690	756	741	815	729	885	985	869	940	1035	933	883	829	1020	824
Varroa_destructor	309	390	371	323	322	369	379	354	400	0	406	0	439	409	395	392	515	384
Galendromus_occidentalis	268	350	333	289	331	311	353	317	379	431	382	390	411	374	391	371	414	330
Odiellus_spinosus	6932	0	0	0	0	0	0	0	0	0	0	0	0	0	0	0	0	0
Centruroides_sculpturatus	1569	0	1937	1710	0	1756	0	1911	2028	0	0	0	0	0	0	0	0	1953
Limulus_polyphemus	1833	0	0	0	0	2032	0	2253	2322	0	0	0	0	0	0	0	0	0
Drosophila_teissieri	0	477	441	394	455	432	493	428	493	0	0	0	0	0	0	0	0	0
Bombus_impatiens	0	149	144	0	142	132	0	146	142	186	150	0	165	0	145	161	176	132
Schistocerca_serialis	0	216	196	192	181	169	212	192	218	243	217	0	247	217	217	213	254	180
Schistocerca_serialis_cubense	0	216	196	192	181	169	212	192	218	243	217	0	247	217	217	213	254	180
Danaus_plexippus_plexippus	0	0	105	0	0	0	0	0	0	0	0	0	112	0	0	0	0	0
Gryllus_bimaculatus	0	0	121	110	114	105	0	0	0	0	0	0	0	0	0	0	156	0
Trichoplusia_ni	0	0	0	815	828	807	0	871	910	0	0	0	1070	0	0	0	0	0
Anoplophora_glabripennis	0	0	0	785	0	0	0	929	905	0	0	0	1076	0	0	0	0	0
Apoderus_coryli	0	0	0	9367	0	0	0	10917	0	0	0	0	0	0	0	0	0	0
Myrrha_octodecimguttata	0	0	0	10885	0	11228	0	12431	12721	0	0	0	0	0	0	0	0	12573
Photinus_pyralis	0	0	0	768	0	0	0	0	0	0	0	0	0	0	0	0	0	0
Drosophila_arizonae	0	0	0	448	0	0	0	0	0	0	0	0	0	0	0	0	0	0
Anomoia_purmunda	0	0	0	1276	0	1385	0	1478	0	0	0	0	0	0	0	0	0	1516
Melieria_crassipennis	0	0	0	145	0	0	0	0	0	0	0	0	0	0	0	0	0	0
Phasia_obesa	0	0	0	541	0	587	0	0	0	0	0	0	0	0	0	0	0	0
Sarcophaga_variegata	0	0	0	113	0	0	116	0	0	0	0	0	0	0	0	0	0	0
Andrena_camellia	0	0	0	2293	0	0	0	2533	0	0	0	0	0	0	0	0	0	2730
Formica_exsecta	0	0	0	750	0	853	0	807	0	0	0	0	0	0	0	0	0	0
Metopolophium_dirhodum	0	0	0	885	929	892	0	931	0	0	0	0	1161	0	0	0	0	1054
Caligus_rogercresseyi	0	0	0	13246	0	0	0	0	0	0	0	0	0	0	0	0	0	0
Euterpina_acutifrons	0	0	0	178	0	0	0	0	0	0	0	0	0	0	0	0	0	0
Volucella_inflata	0	0	0	0	485	487	0	489	0	0	0	0	597	0	0	0	0	0
Tethea_ocularis	0	0	0	0	0	8228	0	8931	0	0	0	0	0	0	0	0	0	0
Zygaena_filipendulae	0	0	0	0	0	7827	0	8722	0	0	0	0	0	0	0	0	0	9010
Podabrus_alpinus	0	0	0	0	0	7177	0	0	0	0	0	0	0	0	0	0	0	0
Eustalomyia_histrio	0	0	0	0	0	361	0	400	0	0	0	0	0	0	0	0	538	404
Poecilobothrus_nobilitatus	0	0	0	0	0	582	0	0	0	0	0	0	0	0	0	0	0	658
Nephrotoma_appendiculata	0	0	0	0	0	350	0	0	0	0	0	0	409	0	0	0	0	362
Nephrotoma_flavescens	0	0	0	0	0	375	384	393	0	0	0	0	448	428	0	0	0	432
Dolichovespula_sylvestris	0	0	0	0	0	3438	0	3471	3686	0	0	0	4216	0	0	0	4668	3838
Lasius_fuliginosus	0	0	0	0	0	6947	0	7447	0	0	0	0	0	0	0	0	0	0
Meconema_thalassinum	0	0	0	0	0	385	0	427	0	0	0	0	0	0	0	0	0	0
Daphnia_carinata	0	0	0	0	0	514	0	0	639	0	0	0	0	0	0	0	0	0
Agrotis_exclamationis	0	0	0	0	0	0	0	10448	0	0	0	0	0	0	0	0	0	0
Agrotis_clavis	0	0	0	0	0	0	0	10491	0	0	0	0	0	0	0	0	0	0
Agrotis_puta	0	0	0	0	0	0	0	9436	0	0	0	0	0	0	0	0	0	0
Ochropleura_leucogaster	0	0	0	0	0	0	0	9363	0	0	0	0	0	0	0	0	0	0
Apamea_sordens	0	0	0	0	0	0	0	6970	0	0	0	0	0	0	0	0	0	0
Apamea_anceps	0	0	0	0	0	0	0	7074	0	0	0	0	0	0	0	0	0	0
Amphipoea_lucens	0	0	0	0	0	0	0	5206	0	0	0	0	0	0	0	0	0	5456
Brachylomia_viminalis	0	0	0	0	0	0	0	11345	0	0	0	0	0	0	0	0	0	0
Omphaloscelis_lunosa	0	0	0	0	0	0	0	10269	0	0	0	0	0	0	0	0	0	0
Fissipunctia_ypsillon	0	0	0	0	0	0	0	10415	0	0	0	0	0	0	0	0	0	0
Mythimna_albipuncta	0	0	0	0	0	0	0	10057	0	0	0	0	0	0	0	0	0	0
Orthosia_gothica	0	0	0	0	0	0	0	14379	0	0	0	0	0	0	0	0	0	0
Tholera_decimalis	0	0	0	0	0	0	0	18681	0	0	0	0	0	0	0	0	0	0
Hecatera_dysodea	0	0	0	0	0	0	0	11317	0	0	0	0	0	0	0	0	0	0
Melanchra_persicariae	0	0	0	0	0	0	0	10674	0	0	0	0	0	0	0	0	0	0
Asteroscopus_sphinx	0	0	0	0	0	0	0	14009	0	0	0	0	0	0	0	0	0	0
Abrostola_tripartita	0	0	0	0	0	0	0	9375	0	0	0	0	0	0	0	0	0	9764
Diachrysia_chrysitis	0	0	0	0	0	0	0	11519	0	0	0	0	0	0	0	0	0	0
Lithophane_semibrunnea	0	0	0	0	0	0	0	6284	0	0	0	0	0	0	0	0	0	0
Heliothis_peltigera	0	0	0	0	0	0	0	8714	0	0	0	0	0	0	0	0	0	0
Hypercompe_scribonia	0	0	0	0	0	0	0	17529	0	0	0	0	0	0	0	0	0	0
Tyria_jacobaeae	0	0	0	0	0	0	0	17114	0	0	0	0	0	0	0	0	0	0
Catocala_fraxini	0	0	0	0	0	0	0	17370	0	0	0	0	0	0	0	0	0	0
Catocala_sponsa	0	0	0	0	0	0	0	16535	0	0	0	0	0	0	0	0	0	0
Euclidia_mi	0	0	0	0	0	0	0	24724	0	0	0	0	0	0	0	0	0	0
Schrankia_costaestrigalis	0	0	0	0	0	0	0	13460	0	0	0	0	0	0	0	0	0	0
Pseudoips_prasinana	0	0	0	0	0	0	0	22667	0	0	0	0	0	0	0	0	0	0
Eupithecia_tripunctaria	0	0	0	0	0	0	0	9515	0	0	0	0	0	0	0	0	0	0
Eupithecia_exiguata	0	0	0	0	0	0	0	7724	0	0	0	0	0	0	0	0	0	0
Philereme_transversata	0	0	0	0	0	0	0	11060	0	0	0	0	0	0	0	0	0	0
Chloroclysta_siterata	0	0	0	0	0	0	0	8033	0	0	0	0	0	0	0	0	0	0
Ennomos_fuscantarius	0	0	0	0	0	0	0	9637	0	0	0	0	0	0	0	0	0	0
Macaria_notata	0	0	0	0	0	0	0	10434	0	0	0	0	0	0	0	0	0	0
Hylaea_fasciaria	0	0	0	0	0	0	0	6727	0	0	0	0	0	0	0	0	0	0
Nymphalis_io	0	0	0	0	0	0	0	11867	0	0	0	0	0	0	0	0	0	0
Nymphalis_c-album	0	0	0	0	0	0	0	11948	0	0	0	0	0	0	0	0	0	0
Melinaea_menophilus	0	0	0	0	0	0	0	12333	0	0	0	0	0	0	0	0	0	0
Melinaea_menophilus_n._ssp._AW-2005	0	0	0	0	0	0	0	12333	0	0	0	0	0	0	0	0	0	0
Dircenna_loreta	0	0	0	0	0	0	0	12867	0	0	0	0	0	0	0	0	0	0
Brenthis_ino	0	0	0	0	0	0	0	6880	0	0	0	0	0	0	0	0	0	7147
Boloria_euphrosyne	0	0	0	0	0	0	0	12586	0	0	0	0	0	0	0	0	0	0
Limenitis_camilla	0	0	0	0	0	0	0	14440	0	0	0	0	0	0	0	0	0	0
Celastrina_argiolus	0	0	0	0	0	0	0	10824	0	0	0	0	0	0	0	0	0	0
Leptophobia_aripa	0	0	0	0	0	0	0	6955	0	0	0	0	0	0	0	0	0	0
Leptidea_sinapis	0	0	0	0	0	0	0	17229	0	0	0	0	0	0	0	0	0	17998
Calamotropha_paludella	0	0	0	0	0	0	0	20701	0	0	0	0	0	0	0	0	0	21481
Chilo_suppressalis	0	0	0	0	0	0	0	15921	0	0	0	0	0	0	0	0	0	0
Anania_fuscalis	0	0	0	0	0	0	0	12822	0	0	0	0	0	0	0	0	0	0
Parapoynx_stratiotata	0	0	0	0	0	0	0	12500	0	0	0	0	0	0	0	0	0	0
Hypsopygia_costalis	0	0	0	0	0	0	0	15670	0	0	0	0	0	0	0	0	0	16412
Amorpha_juglandis	0	0	0	0	0	0	0	10557	0	0	0	0	0	0	0	0	0	0
Saturnia_pavonia	0	0	0	0	0	0	0	15701	0	0	0	0	0	0	0	0	0	0
Bombyx_mori	0	0	0	0	0	0	0	10354	0	0	0	0	0	0	0	0	0	0
Tetheella_fluctuosa	0	0	0	0	0	0	0	9852	0	0	0	0	0	0	0	0	0	0
Epinotia_demarniana	0	0	0	0	0	0	0	9906	0	0	0	0	0	0	0	0	0	0
Notocelia_uddmanniana	0	0	0	0	0	0	0	12678	0	0	0	0	0	0	0	0	0	13457
Acleris_emargana	0	0	0	0	0	0	0	10228	0	0	0	0	0	0	0	0	0	0
Synanthedon_vespiformis	0	0	0	0	0	0	0	7492	0	0	0	0	0	0	0	0	0	7845
Synanthedon_formicaeformis	0	0	0	0	0	0	0	7952	0	0	0	0	0	0	0	0	0	8300
Synanthedon_tipuliformis	0	0	0	0	0	0	0	7773	0	0	0	0	0	0	0	0	0	7996
Apoda_limacodes	0	0	0	0	0	0	0	20693	0	0	0	0	0	0	0	0	0	0
Aproaerema_taeniolella	0	0	0	0	0	0	0	12581	0	0	0	0	0	0	0	0	0	0
Anarsia_innoxiella	0	0	0	0	0	0	0	8058	0	0	0	0	0	0	0	0	0	0
Carcina_quercana	0	0	0	0	0	0	0	9895	0	0	0	0	0	0	0	0	0	0
Monopis_laevigella	0	0	0	0	0	0	0	21682	0	0	0	0	0	0	0	0	0	0
Nemapogon_koenigi	0	0	0	0	0	0	0	10465	0	0	0	0	0	0	0	0	0	0
Glyphotaelius_pellucidus	0	0	0	0	0	0	0	23900	0	0	0	0	0	0	0	0	0	0
Odontocerum_albicorne	0	0	0	0	0	0	0	36448	0	0	0	0	0	0	0	0	0	37406
Neocrepidodera_transversa	0	0	0	0	0	0	0	18964	0	0	0	0	0	0	0	0	0	0
Chrysolina_oricalcia	0	0	0	0	0	0	0	24668	0	0	0	0	0	0	0	0	0	0
Rhagium_mordax	0	0	0	0	0	0	0	13618	0	0	0	0	0	0	0	0	0	0
Stenurella_melanura	0	0	0	0	0	0	0	2693	0	0	0	0	0	0	0	0	0	0
Polydrusus_cervinus	0	0	0	0	0	0	0	12645	0	0	0	0	0	0	0	0	0	0
Polydrusus_tereticollis	0	0	0	0	0	0	0	7049	0	0	0	0	0	0	0	0	0	0
Platypus_cylindrus	0	0	0	0	0	0	0	5635	0	0	0	0	0	0	0	0	0	5967
Cantharis_lateralis	0	0	0	0	0	0	0	8225	0	0	0	0	0	0	0	0	0	0
Cantharis_flavilabris	0	0	0	0	0	0	0	6385	0	0	0	0	0	0	0	0	0	0
Rhagonycha_lutea	0	0	0	0	0	0	0	8081	0	0	0	0	0	0	0	0	0	0
Rhagonycha_fulva	0	0	0	0	0	0	0	6234	0	0	0	0	0	0	0	0	0	6372
Agrilus_cyanescens	0	0	0	0	0	0	0	7982	0	0	0	0	0	0	0	0	0	8277
Philonthus_cognatus	0	0	0	0	0	0	0	11388	0	0	0	0	0	0	0	0	0	0
Othius_punctulatus	0	0	0	0	0	0	0	14986	0	0	0	0	0	0	0	0	0	0
Amphimallon_solstitiale	0	0	0	0	0	0	0	2784	0	0	0	0	0	0	0	0	0	0
Dorcus_parallelipipedus	0	0	0	0	0	0	0	11748	0	0	0	0	0	0	0	0	0	0
Harpalus_rufipes	0	0	0	0	0	0	0	22442	0	0	0	0	0	0	0	0	0	0
Myopa_testacea	0	0	0	0	0	0	0	7004	0	0	0	0	0	0	0	0	0	0
Meiosimyza_decipiens	0	0	0	0	0	0	0	6151	0	0	0	0	0	0	0	0	0	0
Dexiosoma_caninum	0	0	0	0	0	0	0	13249	0	0	0	0	0	0	0	0	0	0
Lypha_dubia	0	0	0	0	0	0	0	3523	0	0	0	0	0	0	0	0	0	0
Cistogaster_globosa	0	0	0	0	0	0	0	788	0	0	0	0	0	0	0	0	0	806
Sarcophaga_caerulescens	0	0	0	0	0	0	0	2847	0	0	0	0	0	0	0	0	0	3030
Protophormia_terraenovae	0	0	0	0	0	0	0	572	640	0	0	0	711	0	0	0	0	618
Cheilosia_vulpina	0	0	0	0	0	0	0	4999	0	0	0	0	0	0	0	0	0	0
Rhingia_campestris	0	0	0	0	0	0	0	553	0	0	0	0	0	0	0	0	0	539
Epistrophe_grossulariae	0	0	0	0	0	0	0	2806	0	0	0	0	0	0	0	0	0	0
Dasysyrphus_albostriatus	0	0	0	0	0	0	0	3225	0	0	0	0	0	0	0	0	0	0
Empis_stercorea	0	0	0	0	0	0	0	13615	0	0	0	0	0	0	0	0	0	0
Dolichopus_griseipennis	0	0	0	0	0	0	0	4494	0	0	0	0	0	0	0	0	0	0
Machimus_atricapillus	0	0	0	0	0	0	0	7375	0	0	0	0	0	0	0	0	0	0
Leptogaster_cylindrica	0	0	0	0	0	0	0	5811	0	0	0	0	0	0	0	0	0	0
Bombylius_major	0	0	0	0	0	0	0	10150	0	0	0	0	0	0	0	0	0	0
Xylophagus_ater	0	0	0	0	0	0	0	13487	0	0	0	0	0	0	0	0	0	0
Hermetia_illucens	0	0	0	0	0	0	0	1061	0	0	0	0	0	0	0	0	0	0
Chironomus_riparius	0	0	0	0	0	0	0	6602	0	0	0	0	0	0	0	0	0	0
Sylvicola_cinctus	0	0	0	0	0	0	0	6547	0	0	0	0	0	0	0	0	0	0
Bombus_vestalis	0	0	0	0	0	0	0	1975	0	0	0	0	0	0	0	0	0	2153
Apis_dorsata	0	0	0	0	0	0	0	283	0	0	0	0	358	0	0	0	0	0
Nomada_ruficornis	0	0	0	0	0	0	0	1697	0	0	0	0	0	0	0	0	0	0
Microplitis_manilae	0	0	0	0	0	0	0	7550	0	0	0	0	0	0	0	0	0	0
Sisyra_terminalis	0	0	0	0	0	0	0	15088	0	0	0	0	0	0	0	0	0	0
Panorpa_germanica	0	0	0	0	0	0	0	16230	0	0	0	0	0	0	0	0	0	0
Labia_minor	0	0	0	0	0	0	0	16048	0	0	0	0	0	0	0	0	0	0
Daktulosphaira_vitifoliae	0	0	0	0	0	0	0	1736	0	0	0	0	0	0	0	0	0	0
Aradus_depressus	0	0	0	0	0	0	0	12616	0	0	0	0	0	0	0	0	0	0
Gerris_lacustris	0	0	0	0	0	0	0	20360	0	0	0	0	0	0	0	0	0	0
Lepeophtheirus_salmonis	0	0	0	0	0	0	0	25171	0	0	0	0	0	0	0	0	0	0
Macrobrachium_nipponense	0	0	0	0	0	0	0	41719	0	0	0	0	0	0	0	0	0	0
Tetragnatha_montana	0	0	0	0	0	0	0	24275	0	0	0	0	0	0	0	0	0	0
Metellina_segmentata	0	0	0	0	0	0	0	2197	0	0	0	0	0	0	0	0	0	0
Odontomachus_brunneus	0	0	0	0	0	0	0	0	1234	0	0	0	0	0	0	0	1509	1175
Penilia_avirostris	0	0	0	0	0	0	0	0	285	0	0	0	0	0	0	0	0	272
Neodiprion_pinetum	0	0	0	0	0	0	0	0	0	0	101	0	0	0	109	0	117	0
Drosophila_guanche	0	0	0	0	0	0	0	0	0	0	0	0	0	0	0	0	800	673
Portevinia_maculata	0	0	0	0	0	0	0	0	0	0	0	0	0	0	0	0	515	426
Atta_cephalotes	0	0	0	0	0	0	0	0	0	0	0	0	0	0	0	0	101	0
Noctua_janthina	0	0	0	0	0	0	0	0	0	0	0	0	0	0	0	0	0	4345
Sarcophaga_carnaria	0	0	0	0	0	0	0	0	0	0	0	0	0	0	0	0	0	133
Metopia_argyrocephala	0	0	0	0	0	0	0	0	0	0	0	0	0	0	0	0	0	428
Volucella_bombylans	0	0	0	0	0	0	0	0	0	0	0	0	0	0	0	0	0	522
Tipula_vernalis	0	0	0	0	0	0	0	0	0	0	0	0	0	0	0	0	0	407
Bombus_terrestris	0	0	0	0	0	0	0	0	0	0	0	0	0	0	0	0	0	3386
Lasioglossum_pauxillum	0	0	0	0	0	0	0	0	0	0	0	0	0	0	0	0	0	7301
Venturia_canescens	0	0	0	0	0	0	0	0	0	0	0	0	0	0	0	0	0	920

## Sheet: S7. Chordata
Supplementary Table S7. The fraction of the chordata genome covered by mapped reads per sample pool.
Species	S1	S2	S3	S4	S5	S6	S7	S8	S9	S10	S11	S12	S13	S14	S15	S16	S17	S18
Carassius_carassius	21991	0	27007	24607	25432	26008	0	28212	28749	0	0	0	32642	0	0	0	38465	29676
Sinocyclocheilus_anshuiensis	385	462	422	406	441	424	466	445	491	0	497	0	0	0	0	0	635	484
Sinocyclocheilus_rhinocerous	376	427	445	417	432	385	458	448	473	0	491	0	503	519	481	0	581	483
Barbus_barbus	22043	0	26941	24372	25560	25832	0	28117	28941	0	0	0	32862	0	0	0	38214	29651
Labeo_rohita	963	0	1189	1036	1059	1082	0	1205	1218	0	0	0	1470	0	0	0	0	0
Puntigrus_tetrazona	835	0	1040	939	0	0	1130	1018	0	0	0	0	0	0	0	0	0	1111
Danio_kyathit	20162	0	24624	22440	0	23920	0	25778	26568	0	0	0	30317	0	0	0	0	27492
Danio_aesculapii	20589	0	0	22978	0	24164	0	26206	26942	0	0	0	0	0	0	0	0	27672
Rutilus_rutilus	9241	0	11406	10292	10695	10891	0	11711	12102	0	0	0	13712	0	0	0	15802	12381
Squalius_cephalus	9213	0	11336	10308	0	10929	0	11774	12177	0	0	0	13783	0	0	0	16007	12494
Phoxinus_phoxinus	10726	0	0	11912	12465	12606	0	13557	13988	0	0	0	16073	0	0	0	0	14450
Pimephales_promelas	647	763	755	712	708	709	813	755	793	915	837	0	955	823	769	874	1076	827
Rhinichthys_klamathensis	252	322	313	293	299	281	293	303	325	342	337	344	387	355	316	326	424	343
Rhinichthys_klamathensis_goyatoka	252	322	313	293	299	281	293	303	325	342	337	344	387	355	316	326	424	343
Gobio_gobio	15097	0	0	16796	0	17830	0	19089	20061	0	0	0	0	0	0	0	26123	20312
Megalobrama_amblycephala	855	1061	1024	928	935	1017	1081	987	1122	1233	1104	1184	1264	1217	1119	1096	1446	1099
Ctenopharyngodon_idella	941	1091	1114	965	1064	1055	1133	1146	1192	1364	1218	0	1288	1319	1152	1166	1542	1249
Barbatula_barbatula	9434	0	0	10266	10913	11030	0	11988	12317	0	0	0	14084	0	0	0	15999	12522
Triplophysa_rosa	863	1087	1067	982	1030	1021	1138	1054	1144	1337	1180	0	1313	1285	1161	1141	1459	1169
Triplophysa_dalaica	802	1027	1065	915	970	1004	1083	993	1119	1234	1050	0	1204	1188	1109	0	1431	1111
Misgurnus_anguillicaudatus	1390	1680	1672	1541	1608	1506	1721	1688	1765	1998	1733	0	2013	1934	1729	1739	2257	1781
Myxocyprinus_asiaticus	1832	2229	2306	2065	2126	2111	2317	2353	2390	2755	2404	0	2696	2614	2340	0	3107	2416
Xyrauchen_texanus	1492	1883	1932	1688	1707	1738	1879	1884	1940	2145	1988	0	2234	2135	2011	1934	2481	2047
Silurus_meridionalis	618	0	693	684	0	665	745	737	780	0	838	0	858	0	0	0	0	805
Tachysurus_fulvidraco	810	975	1012	919	981	909	1068	1001	1034	0	0	0	1214	1199	1116	0	1387	1064
Tachysurus_vachellii	661	787	780	654	777	739	828	743	828	966	834	845	918	916	879	825	1039	891
Hemibagrus_wyckioides	1109	1354	1335	1178	1270	1211	1406	1339	1431	0	1407	0	1606	1538	1419	0	0	1421
Ictalurus_punctatus	765	938	970	853	880	926	946	932	938	1097	1057	1026	1086	1114	1030	995	1275	965
Ictalurus_furcatus	622	785	749	658	738	673	810	736	778	0	789	0	871	850	784	0	1008	805
Pangasianodon_hypophthalmus	1229	0	0	0	0	1417	0	1450	0	0	0	0	0	0	0	0	0	0
Neoarius_graeffei	967	1157	1138	1047	1123	1045	1204	1111	1230	1369	1260	1290	1376	1289	1291	1200	1502	1209
Colossoma_macropomum	951	1197	0	1090	1147	1095	1245	1145	1281	0	0	0	0	0	0	0	0	0
Astyanax_mexicanus	1785	0	2189	1919	2057	2042	0	2120	0	0	0	0	0	0	0	0	0	2310
Electrophorus_electricus	1025	1294	1253	1097	1228	1131	1311	1210	1315	1493	1303	0	1520	1484	1296	0	1537	1252
Chanos_chanos	11090	13547	13266	12024	12878	12632	14049	13308	14188	0	0	0	16168	15657	14303	0	17897	14176
Sardina_pilchardus	11268	0	13433	12306	13183	12612	14234	13210	14267	0	0	0	17688	0	0	0	0	15338
Sprattus_sprattus	13442	16386	15917	14007	19823	14111	17334	17116	17044	25658	21508	21776	21081	19982	18078	25169	29126	28238
Clupea_harengus	1004	1191	1151	1119	1165	1029	1286	1110	1191	1378	1256	2615	1374	1421	0	1307	1732	1554
Alosa_sapidissima	368	477	446	415	436	461	480	450	497	569	532	521	586	574	511	471	598	457
Alosa_alosa	292	329	333	305	322	302	342	324	363	416	378	365	412	433	355	406	441	372
Denticeps_clupeoides	8584	10390	10285	9280	9984	9886	10776	10133	10993	0	11203	0	12574	12157	10893	0	13921	11182
Pholis_gunnellus	7778	10010	9707	8848	9109	9161	9749	9617	10154	0	0	0	11346	0	0	0	12672	9980
Melanostigma_gelatinosum	6719	0	8101	7354	7916	7793	8383	8164	8660	0	0	0	9846	9679	0	0	11150	8738
Cyclopterus_lumpus	8100	0	9842	8648	9531	9238	10093	9667	10417	0	0	0	11895	0	0	0	13361	10446
Taurulus_bubalis	8605	10847	10534	9674	10129	10130	11293	10727	11201	0	11559	0	13159	12427	11451	0	14417	11452
Pseudoliparis_swirei	849	0	1070	894	1022	922	1084	940	1060	0	0	0	0	1212	0	0	1274	1052
Gasterosteus_aculeatus	1229	1509	1505	1319	1471	1429	1555	1486	1635	1846	1592	1763	1821	1849	1622	1640	2014	1623
Gasterosteus_aculeatus_aculeatus	806	1004	978	881	986	964	1003	961	1085	1275	1041	0	1192	1234	1095	1121	1296	1064
Anoplopoma_fimbria	639	759	779	674	745	715	864	724	765	948	851	841	922	874	795	749	982	760
Epinephelus_fuscoguttatus	15453	0	18655	17088	18308	17857	19383	18818	20274	0	0	0	22869	22352	0	0	25981	20303
Epinephelus_moara	287	332	329	293	321	316	317	357	354	408	391	0	412	411	359	367	465	337
Epinephelus_lanceolatus	319	354	347	332	336	323	409	340	408	434	383	0	431	422	419	393	477	405
Plectropomus_leopardus	14245	18025	17525	15764	16685	16350	18041	17791	18884	0	0	0	21593	20525	0	0	0	19051
Centropristis_striata	929	1154	1174	1004	1123	1049	1191	1135	1187	1352	1226	1340	1335	1293	1201	1156	1511	1169
Notothenia_rossii	8662	0	0	9404	10104	9883	0	10638	11446	0	0	0	12711	0	0	0	0	11298
Notothenia_coriiceps	157	179	188	184	167	178	206	188	217	229	190	207	0	224	202	205	213	203
Trematomus_bernacchii	427	0	0	434	0	0	499	477	519	0	0	0	0	0	0	0	0	533
Cottoperca_gobio	9929	0	11868	10688	11459	11227	12463	12096	12929	0	0	0	14344	0	0	0	16340	12870
Pseudochaenichthys_georgianus	8107	0	0	0	0	0	0	9901	0	0	0	0	0	0	0	0	0	0
Gymnodraco_acuticeps	326	420	388	344	360	351	388	391	451	489	410	438	479	466	436	415	530	418
Echiichthys_vipera	12256	0	14729	13297	14205	14057	15259	14745	15875	0	0	0	17950	0	0	0	20050	16086
Perca_flavescens	417	532	481	470	542	500	528	499	544	614	583	581	617	600	563	519	694	532
Etheostoma_spectabile	560	724	715	663	684	657	706	674	782	846	719	0	856	794	734	709	940	749
Etheostoma_cragini	536	671	631	589	623	587	692	658	681	0	728	0	791	0	709	0	850	686
Sander_lucioperca	561	685	672	546	636	630	669	609	707	760	694	742	805	790	653	684	866	704
Eutrigla_gurnardus	9011	0	10805	9986	0	10241	0	10850	11682	0	0	0	0	0	0	0	0	0
Sebastes_umbrosus	919	1078	1136	957	1083	984	1153	1043	1195	1330	1221	1306	1332	1310	1191	1146	1435	1176
Larimichthys_crocea	6935	0	0	0	0	0	0	8489	0	0	0	0	0	0	0	0	0	0
Nibea_albiflora	6512	8261	8031	7066	7723	7499	8320	7797	8393	0	8659	0	9710	9490	8598	0	10818	8558
Argyrosomus_regius	6691	0	0	7363	0	7735	0	8019	8528	0	0	0	9916	0	0	0	0	0
Morone_saxatilis	493	591	596	517	571	588	634	602	662	733	650	705	776	730	644	670	780	670
Labrus_mixtus	6823	8529	8217	7419	7964	7928	8615	8296	9095	0	0	0	10214	9771	0	0	11464	8862
Labrus_bergylta	6961	0	8533	7730	0	8144	0	8821	9258	0	0	0	10567	0	0	0	0	9336
Xyrichtys_novacula	12642	0	15407	13916	0	14704	16079	15480	16539	0	0	0	18851	0	0	0	20766	16629
Symphodus_melops	8649	0	0	9705	0	0	0	10689	11307	0	0	0	0	0	0	0	0	11590
Notolabrus_celidotus	1083	1317	1340	1239	1184	1185	1385	1236	1377	1562	1431	0	1591	1515	1424	1441	1720	1361
Cheilinus_undulatus	1031	1271	1265	1191	1236	1166	1346	1269	1328	1507	1374	0	1561	1518	1329	1345	0	1298
Sparus_aurata	11775	14305	13866	12755	13598	13099	14711	14210	15150	0	0	0	17113	0	0	0	19227	15304
Acanthopagrus_latus	9142	0	11227	10125	10692	10574	0	11282	11956	0	0	0	13770	0	0	0	0	12158
Hyperoplus_immaculatus	9862	11822	12340	10497	5866	5589	20266	125721	188539	0	0	0	11014	7568	9698	0	8263	6391
Ammodytes_marinus	7567	8766	8790	8232	5918	6045	12842	63455	93648	0	6652	0	9126	7539	8052	0	8487	6828
Takifugu_flavidus	224	280	254	268	261	245	289	238	255	343	297	313	320	303	291	261	313	265
Micropterus_salmoides	468	0	0	542	576	560	621	575	634	0	0	0	704	0	0	0	0	596
Micropterus_dolomieu	323	386	376	329	383	368	399	373	388	468	424	0	0	468	0	0	0	419
Siniperca_chuatsi	1081	1292	1296	1184	1216	1206	1391	1257	1373	0	1384	0	1598	1497	1363	1360	1674	1353
Chelmon_rostratus	688	879	861	739	784	757	836	764	894	962	897	0	983	953	877	900	1088	832
Oryzias_melastigma	1091	1321	1344	1266	1289	1212	1355	1308	1396	1597	1463	0	1610	1485	1382	1412	1740	1410
Cololabis_saira	1103	1379	1305	1222	1325	1293	1374	1231	1457	1676	0	0	1620	1489	1484	0	1684	1412
Valencia_hispanica	19230	0	0	21141	0	0	0	23930	0	0	0	0	0	0	0	0	0	0
Poecilia_reticulata	11957	0	0	13392	0	14100	0	15108	0	0	0	0	0	0	0	0	0	15952
Poecilia_latipinna	198	268	233	242	242	219	251	227	233	319	276	280	286	288	231	258	319	266
Xiphophorus_hellerii	414	535	533	428	482	471	514	506	570	0	526	0	642	595	0	0	668	547
Xiphophorus_couchianus	362	452	444	398	443	434	471	483	480	526	494	502	512	538	448	435	584	486
Xiphophorus_maculatus	280	342	341	307	327	321	359	323	340	444	383	400	441	401	356	376	492	336
Gambusia_affinis	755	957	958	904	937	892	1023	927	1021	0	1028	0	1111	1112	999	0	1232	1008
Poeciliopsis_prolifica	826	0	1014	905	961	904	991	935	1034	0	1061	0	1199	1100	0	0	1335	1041
Cyprinodon_tularosa	398	500	516	424	516	456	514	0	518	0	0	0	0	0	0	542	653	540
Fundulus_heteroclitus	976	1289	1219	1158	1218	1179	1242	1246	1327	1491	1304	0	1500	1472	1319	1323	1676	1302
Lucania_goodei	270	0	0	309	310	302	0	347	0	0	0	0	375	0	0	0	0	0
Girardinichthys_multiradiatus	1107	0	1383	1275	1317	1238	1414	1366	1499	0	1479	0	1660	1585	1456	0	1871	1527
Kryptolebias_marmoratus	1165	0	0	0	1367	0	0	1341	1437	0	0	0	1668	1631	0	0	1833	1493
Austrofundulus_limnaeus	949	1054	1088	998	1047	1007	1149	1091	1183	1287	1205	1246	1345	1328	1134	1116	1401	1142
Nothobranchius_furzeri	1235	0	0	1416	0	1426	0	1497	1579	0	0	0	0	0	0	0	2088	1599
Telmatherina_bonti	13550	0	16688	15037	15722	15657	0	16555	17604	0	0	0	20221	0	0	0	0	18050
Neostethus_bicornis	11910	0	0	13465	0	13693	0	15018	15604	0	0	0	17762	0	0	0	0	15953
Melanotaenia_boesemani	980	0	1226	1046	1209	0	1301	1146	0	0	0	0	0	0	0	0	1541	1290
Salarias_fasciatus	11074	13196	13000	11819	12676	12165	13525	12696	13809	0	14081	0	15846	15287	13872	0	17358	14142
Lipophrys_pholis	10610	0	12798	11672	12445	12158	13281	12891	13547	0	0	0	15700	0	0	0	0	13989
Blennius_ocellaris	9558	0	0	10439	0	0	0	11648	0	0	0	0	0	0	0	0	0	12476
Gouania_willdenowi	14984	0	18523	17008	17404	17357	0	18666	19693	0	0	0	22469	0	0	0	25668	19932
Neolamprologus_multifasciatus	12109	15047	14823	13426	14197	13831	15300	14926	15594	0	15903	0	17984	17231	0	0	0	16016
Neolamprologus_brichardi	158	197	192	149	199	186	213	192	218	261	228	239	237	218	227	0	0	197
Oreochromis_aureus	267	344	342	297	310	310	326	308	331	360	355	346	387	381	360	360	425	359
Astatotilapia_calliptera	121	160	157	146	133	135	172	0	172	0	159	0	176	184	171	173	0	137
Archocentrus_centrarchus	896	0	1103	984	1058	1050	1194	1084	1198	0	1259	0	1330	1337	1205	0	1413	1148
Chelon_labrosus	10686	0	12948	11739	12429	12323	13448	12950	13738	0	0	0	15789	0	0	0	17342	13981
Mugil_cephalus	911	1258	1206	1063	1146	1097	1216	1146	1274	1453	1263	0	1397	1345	1296	0	1610	1288
Parambassis_ranga	8470	0	10322	9371	10119	9773	10758	10257	11041	0	0	0	12625	0	0	0	13797	11090
Amphiprion_ocellaris	1090	1331	1258	1086	1226	1181	1330	1282	1338	1513	1384	0	1610	1524	1396	1306	1678	1358
Acanthochromis_polyacanthus	1035	1297	1250	1104	1179	1119	1299	1201	1367	1499	1343	0	1479	0	1332	1337	1613	1292
Stegastes_partitus	691	877	813	768	798	711	858	807	886	1043	914	0	981	978	874	0	1087	899
Platichthys_flesus	7161	0	0	7869	8400	8332	0	8773	9217	0	0	0	10608	0	0	0	0	9405
Limanda_limanda	9617	11923	11581	10145	10999	10595	11931	11527	11994	0	0	0	13825	13600	0	0	15521	12829
Pleuronectes_platessa	7194	0	0	0	0	8059	0	8546	9160	0	0	0	10352	0	0	0	0	9466
Hippoglossus_stenolepis	275	367	401	326	313	309	343	321	384	0	366	0	434	439	0	367	0	389
Hippoglossus_hippoglossus	194	233	249	212	221	0	251	235	251	0	258	0	320	285	0	0	0	244
Solea_senegalensis	7218	0	8895	7990	0	8302	0	8732	9508	0	0	0	0	0	0	0	0	9596
Solea_solea	7424	9278	9014	8160	8574	8706	9381	9130	9689	0	0	0	11070	10932	0	0	12455	9876
Microchirus_variegatus	10699	0	12957	11657	12548	12436	13424	12914	13628	0	0	0	15895	0	0	0	17643	14191
Cynoglossus_semilaevis	1348	1636	1588	1422	1519	1435	1667	1523	1699	1951	1688	0	1895	1830	1728	0	2046	1755
Paralichthys_olivaceus	749	856	887	790	923	808	914	833	959	1105	938	0	1117	1070	950	0	0	964
Trachurus_trachurus	12079	0	14856	13443	14462	14198	15826	14619	15658	0	0	0	18079	0	0	0	0	15978
Seriola_aureovittata	316	408	388	386	361	385	428	425	443	482	447	485	538	445	464	400	545	407
Seriola_dumerili	304	352	369	317	362	348	370	328	364	434	380	386	394	411	372	371	416	389
Seriola_lalandi	134	199	147	172	152	129	142	133	142	147	152	159	169	164	141	144	230	157
Seriola_lalandi_dorsalis	134	199	147	172	152	129	142	132	142	146	151	158	168	164	141	144	230	157
Echeneis_naucrates	10349	12728	12502	11399	12112	11911	13066	12358	13319	0	0	0	15390	14740	13391	0	16866	13528
Lates_calcarifer	1041	0	1308	1155	1199	1163	0	1236	1343	0	0	0	1490	1478	1358	0	1677	1334
Toxotes_jaculatrix	690	856	807	741	825	786	889	829	871	1009	914	948	1048	994	882	840	1148	884
Xiphias_gladius	740	891	872	815	825	834	878	866	957	0	968	0	1038	1018	929	0	1092	908
Thunnus_thynnus	3126	0	3849	3479	3758	3786	3999	3900	4148	0	0	0	4682	4632	0	0	5427	4207
Thunnus_maccoyii	2622	0	0	2835	3083	3045	0	3174	3361	0	0	0	3852	0	0	0	0	0
Thunnus_albacares	2934	0	3480	3113	3221	3307	3564	3517	3634	0	0	0	4281	4087	0	0	0	3773
Scomber_scombrus	13123	0	15893	14646	15256	15080	16818	16048	17145	0	0	0	19596	0	0	0	22261	17974
Scomber_japonicus	399	478	499	467	494	450	472	447	501	595	569	536	582	603	515	502	596	498
Sphaeramia_orbicularis	19961	0	24227	21949	23341	22942	25120	24363	25931	0	0	0	29306	28317	0	0	33744	26421
Gobius_niger	11066	0	13428	12238	13129	12929	14149	13820	14411	0	0	0	16313	0	0	0	18393	14630
Boleophthalmus_pectinirostris	1072	1243	1243	1138	1257	1120	1269	1236	1257	0	1360	0	1531	1489	1321	0	1605	1354
Periophthalmus_magnuspinnatus	962	0	1145	1034	0	0	0	0	1184	0	0	0	0	0	0	0	0	1150
Anabas_testudineus	10643	0	12896	11749	0	12353	0	13107	13915	0	0	0	0	0	0	0	0	14044
Betta_splendens	6170	7679	7626	6822	7341	7181	7953	7555	8096	0	0	0	9327	8842	8231	0	10078	8159
Mastacembelus_armatus	10379	0	12670	11499	12429	12094	13092	12783	13592	0	0	0	15461	15273	0	0	17423	13739
Monopterus_albus	889	1089	1067	1043	1059	1039	1129	1074	1173	1335	1199	0	1313	1271	1166	1139	1450	1150
Syngnathus_acus	4495	5511	5454	4823	5290	5093	5599	5361	5848	6619	5857	0	6584	6328	5862	5831	7270	5789
Syngnathus_scovelli	536	685	689	586	649	611	721	649	709	803	711	749	806	823	725	697	896	683
Syngnathus_typhle	438	542	525	500	552	492	552	511	592	618	598	601	661	688	579	0	683	532
Nerophis_ophidion	937	1082	1081	992	1042	968	1119	1073	1167	1245	1167	0	1338	1237	1149	1154	1428	1109
Nerophis_lumbriciformis	658	764	731	649	714	642	800	682	789	919	873	811	918	835	804	823	992	767
Dunckerocampus_dactyliophorus	1205	0	1441	1273	0	1293	0	0	1449	0	0	0	0	0	0	0	0	0
Doryrhamphus_excisus	973	1240	1164	1089	1205	1069	1275	1191	1283	1445	1300	0	1466	1482	1286	1264	1521	1302
Syngnathoides_biaculeatus	1003	1236	1232	1070	1188	1087	1205	1122	1221	1464	1241	0	1427	1368	1250	0	1601	1209
Corythoichthys_intestinalis	932	1094	1081	924	1050	1024	1097	1088	1201	0	1173	0	1384	1338	1159	0	1473	1147
Phyllopteryx_taeniolatus	723	968	886	885	915	822	958	873	1016	1108	1017	1081	1113	1082	966	1006	1237	1021
Entelurus_aequoreus	611	0	0	0	0	0	0	701	0	0	0	0	0	0	0	0	0	0
Phycodurus_eques	514	682	645	590	655	628	713	681	691	832	0	0	814	810	699	0	0	686
Hippocampus_zosterae	700	0	0	0	797	0	829	812	880	0	0	0	1032	0	0	0	1082	0
Hippocampus_comes	588	749	736	642	695	650	797	684	731	850	742	824	868	834	763	712	925	742
Synchiropus_splendidus	983	1219	1166	1065	1083	1077	1203	1077	1272	1430	1256	0	1430	1357	1242	1328	1512	1330
Thalassophryne_amazonica	10052	0	12037	10941	11630	11579	12673	12073	12899	0	0	0	14806	0	0	0	16304	13106
Myripristis_murdjan	14621	18339	17787	16274	17072	16890	18667	17704	18847	0	19416	0	21894	21170	19337	0	23947	19204
Gadus_morhua	4554	5556	5441	4855	5357	4957	5795	5266	5782	0	0	0	6446	0	0	0	7214	5842
Gadus_chalcogrammus	245	323	297	260	299	270	302	285	321	370	346	334	382	363	323	363	404	338
Pollachius_pollachius	6861	8318	8207	7375	8145	7735	8762	7986	8736	0	8965	0	10099	9892	8875	0	10942	9105
Zeus_faber	11999	14740	14459	12894	14096	13494	15238	14082	15327	17446	15977	0	17491	17339	15570	15215	19359	15535
Lampris_incognitus	731	909	944	823	860	843	947	846	944	1084	956	1055	1102	1072	956	928	1159	963
Gymnoscopelus_braueri	12494	0	14953	13683	14855	14591	0	15173	16133	0	0	0	18542	0	0	0	0	16542
Gymnoscopelus_microlampas	12368	0	15070	13590	14543	14346	15753	15067	15931	0	0	0	18533	0	0	0	0	16588
Electrona_antarctica	12073	14805	14422	13114	14202	13642	15100	13986	15366	17885	15943	0	17507	17211	15555	15372	19347	15798
Protomyctophum_bolini	11819	14694	14406	13003	14106	13622	15298	13955	15231	17761	16075	0	17579	17352	15476	0	19349	15778
Salmo_trutta	21137	0	25996	21616	24551	24100	26329	25444	27588	0	26863	47464	30562	30093	27013	0	33462	27041
Salmo_salar	654	0	0	0	0	0	0	0	857	0	0	0	0	0	0	0	0	0
Oncorhynchus_kisutch	630	759	694	600	675	628	737	697	792	875	801	781	836	825	768	747	936	745
Oncorhynchus_keta	645	811	768	705	764	746	843	779	801	928	845	929	938	1002	801	846	1034	795
Oncorhynchus_mykiss	627	761	726	680	703	679	735	0	812	904	798	823	876	891	728	768	976	776
Oncorhynchus_gorbuscha	437	0	515	452	500	507	0	516	562	0	0	0	634	620	0	0	0	563
Oncorhynchus_tshawytscha	415	487	506	445	496	492	518	0	537	0	553	0	605	582	0	0	0	0
Salvelinus_fontinalis	935	889	1130	798	1091	1172	1262	1171	1291	1213	1154	1186	1354	1397	1130	1182	1611	1238
Salvelinus_alpinus	400	0	0	0	0	441	0	443	0	0	0	0	527	0	0	0	0	0
Salvelinus_namaycush	252	0	352	0	0	0	0	342	0	0	0	0	0	0	327	0	409	276
Coregonus_sp._'balchen'	18303	22244	22247	19658	21612	21111	23301	22118	23564	26704	24047	0	26933	26696	23723	0	29889	23955
Argentina_silus	8335	0	0	9058	0	9294	0	9756	10703	0	0	0	0	0	0	0	0	0
Esox_lucius	1404	1688	1634	1511	1579	1495	1754	1594	1725	0	1816	0	2015	0	0	0	2195	1747
Borostomias_antarcticus	8068	9925	9800	8770	9401	9115	10411	9369	10435	0	10945	0	11756	11757	10638	0	12876	10525
Osmerus_eperlanus	6368	0	7505	6855	7317	7164	0	7267	7977	0	0	0	0	0	0	0	10271	8199
Hypomesus_transpacificus	665	840	785	697	793	762	826	794	864	978	873	869	989	947	889	818	1038	899
Scleropages_formosus	13491	16514	16239	14594	15594	15319	16735	16190	17305	0	17740	0	19696	19186	0	0	21739	17522
Brienomyrus_brachyistius	1017	1314	1243	1081	1207	1126	1312	1212	1320	1571	1315	0	1529	1433	1376	0	1616	1292
Paramormyrops_kingsleyae	1110	1316	1263	1193	1267	1208	1377	1265	1362	1570	1394	1510	1596	1525	1420	1404	1690	1417
Anguilla_anguilla	1379	1678	1682	1457	1592	1484	1776	1576	1767	2068	1818	0	1996	1934	1764	1726	2105	1710
Megalops_cyprinoides	914	1132	1046	959	1087	1027	1205	1018	1170	1372	1233	1225	1340	1277	1136	1211	1404	1111
Lepisosteus_oculatus	1149	1368	1427	1270	1325	1281	0	1365	1488	0	1565	0	1756	1648	0	0	1876	1417
Acipenser_ruthenus	18813	0	22779	20376	21462	21611	0	23298	24325	0	0	0	27709	0	0	0	0	24688
Polyodon_spathula	1115	1376	1336	1236	1261	1228	0	1359	1444	0	0	0	1626	1655	0	0	1837	1519
Ovis_aries	984	1170	1240	1111	1199	1185	1306	1203	1330	1423	1271	0	1448	1460	1272	1259	1566	1279
Capricornis_sumatraensis	2578	0	0	2937	0	0	0	3216	0	0	0	0	0	0	0	0	0	3500
Capra_hircus	177	213	237	225	232	211	222	218	223	0	270	0	245	273	244	0	325	231
Bos_taurus	3222	0	3950	3607	3760	3623	4126	3974	4172	0	0	0	4666	0	0	0	0	4321
Bos_gaurus_x_Bos_taurus	174	239	218	193	210	199	242	244	234	251	203	0	254	247	233	219	317	236
Bos_javanicus	164	225	214	173	184	206	203	199	208	236	214	244	253	256	223	221	285	224
Bubalus_kerabau	219	260	261	217	249	258	267	229	291	299	293	281	308	283	276	282	349	262
Oryx_dammah	297	345	359	304	312	298	389	341	367	0	397	389	385	419	377	385	472	377
Rangifer_tarandus	15525	0	18901	17277	18226	17809	19713	19204	20339	0	0	0	22970	0	0	0	26174	20460
Rangifer_tarandus_platyrhynchus	15525	0	18899	17277	18225	17809	19713	19203	20337	0	0	0	22967	0	0	0	26171	20459
Odocoileus_virginianus	234	296	296	252	264	276	306	292	331	368	320	316	359	334	313	322	0	314
Odocoileus_virginianus_texanus	232	294	295	252	264	273	304	291	329	367	318	315	357	334	312	319	0	314
Cervus_elaphus	11365	0	14052	12729	13372	13248	14558	14169	14926	0	0	0	16884	0	0	0	19435	15335
Muntiacus_reevesi	10207	0	12412	11382	11880	11713	12603	12604	13212	0	0	0	14977	14691	0	0	17138	13470
Moschus_berezovskii	530	586	625	562	608	560	648	537	650	712	682	703	753	717	658	677	799	646
Lagenorhynchus_albirostris	1624	2109	2058	1819	1974	1944	2181	2061	2154	2466	2193	2314	2473	2418	2116	2130	2913	2309
Lagenorhynchus_obliquidens	117	102	134	127	127	131	168	123	153	166	161	163	185	175	161	140	176	146
Globicephala_melas	1438	1781	1748	1591	1638	1650	1779	1754	1814	2105	1804	1947	2013	2039	1828	1846	2411	1755
Delphinus_delphis	784	0	1023	898	963	939	1019	950	1051	0	0	0	1197	1135	1070	0	0	1081
Stenella_coeruleoalba	723	873	873	760	888	841	921	905	982	0	0	0	1057	0	0	986	1209	998
Hyperoodon_ampullatus	4896	6125	5897	5368	5645	5567	6216	6065	6377	0	0	0	7157	0	0	0	8152	6478
Mesoplodon_densirostris	154	221	222	193	209	198	214	174	192	258	200	210	261	248	234	202	276	196
Phocoena_phocoena	4035	0	5026	4461	4748	4687	5249	4990	5290	0	0	0	6025	0	0	0	6772	5321
Physeter_catodon	292	328	330	337	320	321	358	317	358	453	376	0	401	415	333	341	439	366
Kogia_breviceps	205	239	238	201	224	253	292	241	267	339	279	285	300	273	281	291	325	256
Delphinapterus_leucas	156	0	191	174	166	198	175	190	208	0	0	0	235	0	0	0	232	196
Balaenoptera_acutorostrata	6242	0	7514	0	7214	7145	7876	7707	8027	0	0	0	9140	0	0	0	10284	8188
Balaenoptera_musculus	120	145	111	107	127	140	138	118	149	179	160	157	161	183	144	141	199	151
Eubalaena_glacialis	118	140	132	102	127	132	125	117	132	152	127	159	155	138	147	121	155	116
Sus_scrofa	12287	0	0	14165	0	0	0	15117	0	0	0	0	0	0	0	0	0	19222
Phacochoerus_africanus	260	305	325	292	316	277	314	316	325	362	299	337	372	366	313	341	396	338
Canis_lupus	49572	63960	58340	52503	0	0	0	52266	0	0	0	0	0	0	0	0	0	57032
Vulpes_lagopus	167	189	192	157	178	164	192	180	197	231	228	216	217	207	208	201	254	179
Nyctereutes_procyonoides	210	271	248	230	243	245	255	255	298	335	295	304	320	314	301	296	343	267
Meles_meles	9820	12073	12041	10977	11688	11376	12624	12021	12798	0	13028	0	14839	14343	12896	0	16292	13044
Lutra_lutra	7128	8748	8512	7639	8260	7898	8808	8599	8966	0	9147	0	10221	10059	9062	0	11567	9141
Lontra_canadensis	136	178	164	170	182	148	180	165	168	216	195	197	217	204	181	157	209	159
Enhydra_lutris	110	162	0	137	155	136	0	148	0	205	0	0	0	0	0	0	0	0
Enhydra_lutris_kenyoni	110	162	0	137	154	136	0	148	0	205	0	0	0	0	0	0	0	0
Martes_martes	4715	5825	5718	5117	5581	5309	5924	5724	6077	0	6219	0	6863	6743	6112	0	7686	6179
Gulo_gulo	719	0	885	0	0	862	0	908	0	0	0	0	1008	0	0	0	0	0
Gulo_gulo_luscus	718	0	883	0	0	858	0	907	0	0	0	0	1007	0	0	0	0	0
Mustela_erminea	260	313	302	316	311	336	342	325	349	398	349	381	402	383	335	342	407	333
Mustela_putorius	201	247	230	184	217	212	256	222	251	276	257	264	237	276	245	235	287	241
Mustela_putorius_furo	201	245	230	184	216	211	255	222	250	275	256	264	236	275	245	235	287	241
Neogale_vison	195	236	246	218	236	216	265	212	226	292	241	255	292	258	258	254	297	230
Mirounga_angustirostris	272	305	302	277	332	298	321	306	338	404	352	370	381	400	326	366	404	355
Mirounga_leonina	125	137	155	135	153	137	145	131	164	178	156	167	169	161	143	145	190	142
Halichoerus_grypus	358	0	0	367	0	0	0	397	441	0	0	0	0	0	0	0	0	459
Leptonychotes_weddellii	165	194	188	177	190	158	204	194	202	273	206	247	234	244	210	200	283	204
Phoca_vitulina	198	246	218	227	229	247	249	215	250	293	278	0	294	287	250	241	301	259
Ursus_arctos	531	706	672	597	679	674	706	652	700	825	702	0	790	704	666	0	899	681
Ursus_americanus	189	215	231	192	210	194	216	226	238	257	249	0	251	255	222	0	286	209
Ursus_maritimus	118	175	172	146	186	162	188	169	157	214	195	206	221	210	191	178	0	195
Ailuropoda_melanoleuca	608	754	727	645	722	701	805	702	812	947	800	853	891	879	808	830	999	757
Felis_catus	8519	10497	10458	9357	9962	9683	10649	10277	10964	0	10962	0	12531	11820	10910	0	14116	11025
Prionailurus_viverrinus	113	0	0	129	159	0	0	0	153	0	0	0	159	0	0	0	0	0
Prionailurus_bengalensis	103	0	0	0	0	114	132	0	136	0	143	147	155	144	137	120	141	123
Puma_yagouaroundi	154	0	203	171	194	182	197	175	210	0	207	219	238	0	194	209	256	0
Panthera_onca	303	392	402	346	377	361	381	347	389	442	406	0	432	462	0	0	481	421
Neofelis_nebulosa	237	270	267	241	259	278	296	284	313	340	316	305	320	318	309	293	387	287
Acinonyx_jubatus	463	563	521	469	543	525	591	539	593	643	0	0	676	638	614	589	730	626
Suricata_suricatta	635	0	0	0	0	0	0	0	0	0	0	0	0	0	0	0	0	0
Hyaena_hyaena	438	530	499	440	480	469	497	466	557	623	517	0	600	573	517	0	0	530
Pipistrellus_pygmaeus	4674	5790	5654	5137	5437	5407	5962	5736	5968	6862	6163	0	6880	6650	5974	6195	7708	6135
Pipistrellus_kuhlii	400	480	0	425	452	436	536	509	507	601	542	521	565	547	495	537	623	477
Myotis_daubentonii	11584	0	14135	12829	13330	13501	0	14101	14831	0	0	0	16868	16603	0	0	19396	15374
Myotis_brandtii	191	230	217	221	220	223	235	235	252	311	247	256	262	254	245	228	275	252
Myotis_davidii	222	269	262	228	233	266	282	257	300	323	281	0	323	299	285	286	362	257
Myotis_lucifugus	191	268	249	216	270	230	244	247	249	300	267	291	298	278	262	241	312	271
Eptesicus_nilssonii	11399	0	13836	12365	13229	13276	14577	13984	14860	0	0	0	16765	16193	0	0	19002	14964
Eptesicus_fuscus	235	291	287	250	262	244	0	248	273	0	292	0	0	327	280	0	364	288
Vespertilio_murinus	7635	9447	9145	8309	8677	8703	9719	9188	9951	11074	10122	0	11074	10790	9663	0	12422	10025
Plecotus_auritus	2099	2520	2598	2285	2517	2446	2694	2565	2780	3064	2836	2994	2983	3044	2706	2795	3455	2800
Miniopterus_natalensis	457	622	583	520	542	534	623	579	605	757	606	0	739	695	612	617	779	617
Phyllostomus_discolor	512	0	0	551	0	0	0	0	0	0	0	0	0	0	0	0	0	0
Phyllostomus_hastatus	362	439	375	408	392	380	491	404	460	552	485	474	488	496	459	408	559	432
Sturnira_hondurensis	444	533	501	465	486	488	570	509	549	606	584	580	681	598	548	545	656	552
Desmodus_rotundus	691	814	823	682	747	719	863	803	845	964	866	925	921	967	887	837	1048	840
Rhinolophus_sinicus	463	509	581	478	529	508	562	556	595	651	606	615	707	674	557	581	704	612
Rhinolophus_ferrumequinum	550	668	659	572	639	566	680	576	656	0	716	0	764	737	681	733	859	704
Hipposideros_armiger	623	764	740	668	717	695	814	784	805	914	804	900	955	892	778	788	946	794
Pteronotus_parnellii	445	514	545	478	540	513	597	515	588	654	580	645	647	616	542	556	690	554
Pteronotus_parnellii_mesoamericanus	444	511	543	475	539	511	595	512	586	652	579	643	646	613	541	554	689	553
Molossus_molossus	416	0	536	470	504	471	545	471	561	0	0	0	637	623	563	0	0	578
Pteropus_alecto	198	262	291	233	268	241	300	242	325	319	279	301	295	300	279	280	355	297
Pteropus_vampyrus	176	209	226	189	205	231	213	222	237	277	214	236	244	229	213	222	283	225
Sorex_araneus	731	912	893	798	902	835	874	890	942	0	956	0	1058	992	0	0	1153	956
Sorex_fumeus	448	543	533	444	493	462	513	477	572	0	609	0	578	606	0	0	682	0
Suncus_etruscus	492	627	658	549	651	592	656	593	666	777	724	685	768	756	686	689	827	630
Talpa_occidentalis	758	938	881	840	924	922	941	906	998	1109	1013	1083	1110	1080	1008	994	1259	964
Condylura_cristata	492	591	592	522	547	539	630	589	622	679	642	659	719	696	620	594	782	613
Equus_quagga	215	274	269	222	233	232	0	247	279	295	0	0	293	0	0	0	337	272
Ceratotherium_simum	128	186	184	164	154	168	201	151	170	220	197	213	201	200	159	198	208	185
Ceratotherium_simum_simum	128	186	184	163	154	168	194	150	170	219	197	213	201	199	159	198	207	184
Manis_pentadactyla	691	0	870	735	864	777	850	902	916	0	0	0	1035	0	0	0	0	893
Manis_javanica	555	699	673	614	634	658	707	658	724	860	769	0	833	769	741	746	898	756
Mus_musculus_musculus	184	0	0	233	0	0	0	222	0	0	0	0	0	0	0	0	348	0
Mus_spretus	1724	0	2032	1892	2044	2028	2209	2068	2208	0	0	0	2544	2504	2290	0	2808	2294
Mus_caroli	272	372	353	343	321	311	368	351	396	452	403	0	442	0	0	0	431	400
Mus_pahari	437	527	482	440	484	447	518	494	505	608	563	527	601	595	511	521	631	485
Micromys_minutus	27731	0	33712	30494	32394	32070	35039	34106	36184	0	0	0	40856	40012	0	0	46259	36860
Apodemus_sylvaticus	10662	0	0	11745	0	0	0	13048	13725	0	0	0	0	0	0	0	0	0
Rattus_norvegicus	3145	0	0	0	0	3617	0	0	4031	0	0	0	4649	0	0	0	5122	4143
Rattus_rattus	225	268	278	0	253	252	290	0	275	347	322	0	296	321	288	300	345	290
Mastomys_coucha	620	827	736	660	759	708	778	745	764	0	0	0	866	872	831	0	934	757
Arvicanthis_niloticus	445	519	480	442	497	507	0	486	556	640	0	0	638	0	0	0	671	547
Acomys_russatus	27747	34365	33480	30537	32016	31837	35029	33597	35670	0	36490	0	40849	39421	0	0	46147	36632
Meriones_unguiculatus	603	726	725	690	722	705	783	736	844	933	802	841	934	959	783	802	973	794
Psammomys_obesus	343	380	374	337	373	343	442	379	410	490	403	483	457	460	401	394	512	417
Onychomys_leucogaster	5639	7006	6797	6072	6596	6518	7280	6729	7177	0	7498	0	8327	8067	7341	7383	9374	7253
Onychomys_arenicola	4781	0	6034	5328	5665	5688	6154	5974	6346	0	0	0	7103	7010	0	0	8021	6430
Onychomys_torridus	3849	4765	4644	4238	4589	4375	4782	4685	4999	0	5005	0	5780	0	0	0	6437	5124
Peromyscus_eremicus	14961	0	18309	16549	17532	17443	18771	18566	19623	0	0	0	22312	21588	0	0	25071	19901
Peromyscus_californicus	521	680	667	632	648	627	703	631	712	863	702	0	853	807	0	0	883	700
Peromyscus_californicus_insignis	520	679	665	631	647	627	702	631	711	862	701	0	853	806	0	0	880	699
Peromyscus_leucopus	251	350	323	296	335	321	356	321	344	402	381	387	431	373	348	376	431	384
Chionomys_nivalis	19677	24238	23588	21366	22804	22564	24624	23915	25253	0	25699	0	28592	28054	0	0	32349	25877
Arvicola_amphibius	4087	5065	5009	4538	4732	4736	5068	4967	5223	0	5251	0	5938	5718	5239	0	6690	5385
Microtus_fortis	411	485	461	446	467	448	509	491	510	0	0	0	566	0	530	0	637	522
Microtus_ochrogaster	218	239	236	225	218	239	267	216	234	265	250	260	275	300	251	244	322	258
Microtus_oregoni	203	276	257	225	248	249	259	219	288	321	265	0	285	287	282	0	325	270
Myodes_glareolus	441	523	559	517	494	538	594	548	523	659	643	621	695	670	590	593	715	580
Cricetulus_griseus	612	0	741	680	753	709	0	714	767	0	825	0	916	0	0	0	981	786
Mesocricetus_auratus	708	902	907	797	858	802	926	905	942	1044	1012	0	1088	1038	971	942	1167	889
Nannospalax_galili	692	884	855	770	805	764	885	834	862	1010	904	945	1031	1015	907	883	1076	864
Jaculus_jaculus	631	0	768	757	778	708	795	702	818	933	866	0	929	855	820	0	1005	747
Heterocephalus_glaber	26440	0	0	29326	0	30784	0	33009	34383	0	0	0	0	0	0	0	0	35008
Fukomys_damarensis	662	0	0	704	824	0	0	0	863	0	0	0	0	0	0	0	0	857
Cavia_porcellus	756	940	948	872	909	905	1009	934	964	1163	1020	0	1161	1101	0	1011	1246	1016
Chinchilla_lanigera	721	896	872	806	864	853	1006	861	926	1046	1007	1016	1080	1022	916	954	1148	951
Octodon_degus	585	690	691	653	665	645	763	659	734	850	805	767	812	805	732	708	902	710
Sciurus_carolinensis	6349	7893	7725	6922	7384	7421	8220	7889	8354	0	8325	0	9397	8986	0	0	10734	8383
Sciurus_vulgaris	4444	0	5424	4925	5151	4974	5430	5452	5789	0	0	0	6390	6286	0	0	0	5722
Marmota_monax	406	0	524	452	483	489	0	477	525	0	0	0	618	607	519	0	0	524
Ictidomys_tridecemlineatus	580	685	709	647	658	645	689	714	735	787	717	771	848	749	731	717	919	707
Urocitellus_parryii	173	0	210	180	189	0	224	170	197	268	0	0	0	0	0	0	275	218
Muscardinus_avellanarius	9358	11781	11675	10413	11014	11080	11884	11787	12235	0	12360	0	13839	13181	0	0	15884	12554
Dipodomys_spectabilis	275	311	331	307	315	304	340	304	337	388	340	0	385	396	0	353	375	307
Dipodomys_ordii	225	236	266	211	263	202	272	197	245	306	274	272	302	278	257	260	297	251
Perognathus_longimembris	561	0	725	649	706	670	689	667	756	0	783	0	842	0	0	0	890	729
Perognathus_longimembris_pacificus	561	0	725	649	706	670	689	667	756	0	783	0	842	0	0	0	890	729
Castor_canadensis	620	719	736	681	721	673	741	673	799	914	794	827	851	829	791	758	931	719
Sylvilagus_floridanus	12539	0	0	14227	0	0	0	15458	0	0	0	0	0	0	0	0	0	0
Oryctolagus_cuniculus	1369	1628	1627	1442	1596	1503	1665	1522	1714	0	1692	0	1871	1855	1660	0	2164	1699
Lepus_europaeus	418	477	505	463	492	469	513	459	512	618	548	0	581	573	523	0	650	544
Ochotona_curzoniae	486	538	506	475	534	505	600	501	565	683	605	633	658	610	573	578	701	575
Ochotona_princeps	422	555	517	474	500	495	570	483	552	662	602	588	642	627	562	576	677	561
Homo_sapiens	71173	92169	453611	390690	91065	44481	130024	124072	433387	74472	58491	104641	73811	71987	83450	101387	121303	170620
Pan_troglodytes	2263	0	3561	3051	0	0	0	0	3563	0	0	0	0	0	0	0	0	3000
Pongo_abelii	1522	1945	2115	1870	1830	1831	1935	1983	2253	2336	1948	0	2312	2230	2003	2080	2657	2148
Pongo_pygmaeus	152	172	198	197	170	177	196	164	192	209	193	210	202	210	176	185	234	217
Nomascus_leucogenys	423	517	506	488	480	453	545	485	553	0	546	0	584	561	542	0	710	533
Symphalangus_syndactylus	197	263	269	222	218	214	221	234	271	296	230	262	266	283	262	254	327	254
Hylobates_moloch	187	213	212	192	194	189	188	218	239	265	229	225	0	0	232	205	289	218
Macaca_mulatta	2548	0	3397	2999	2979	2970	0	3158	3493	0	0	0	0	0	0	0	4199	3426
Macaca_thibetana	265	312	338	292	317	298	317	311	360	0	0	0	0	0	0	0	463	375
Macaca_thibetana_thibetana	265	312	337	290	316	298	317	311	358	0	0	0	0	0	0	0	461	373
Macaca_nemestrina	268	316	315	313	306	280	317	293	340	0	325	0	0	0	0	328	393	330
Macaca_fascicularis	226	274	282	257	267	250	263	272	284	318	269	289	323	273	285	282	376	283
Chlorocebus_aethiops	356	0	0	442	384	441	446	0	483	0	0	0	526	524	0	0	0	514
Chlorocebus_sabaeus	279	335	357	319	354	331	386	340	378	406	364	383	414	417	357	331	455	376
Papio_anubis	586	0	0	647	0	0	0	714	783	0	0	0	0	0	0	0	0	748
Cercocebus_atys	247	311	304	274	318	271	317	292	349	0	0	0	361	384	333	356	380	329
Trachypithecus_francoisi	240	0	255	278	0	278	0	276	297	0	0	0	345	335	0	0	407	326
Piliocolobus_tephrosceles	230	274	266	250	266	225	302	262	267	314	273	0	303	332	292	275	350	279
Colobus_angolensis	139	181	176	160	175	149	178	172	184	202	186	162	214	187	174	180	250	188
Colobus_angolensis_palliatus	139	181	176	160	175	149	178	172	184	201	186	162	214	187	174	180	250	188
Callithrix_jacchus	1880	0	2374	2176	2219	2064	0	2271	2528	0	0	0	2806	0	0	0	0	2509
Cebus_imitator	232	306	316	250	303	286	320	292	305	365	312	329	334	343	303	337	404	330
Saimiri_boliviensis	391	452	438	436	430	450	455	428	477	0	477	543	542	543	471	470	570	474
Saimiri_boliviensis_boliviensis	376	442	425	419	415	435	440	410	454	0	466	520	518	527	454	452	546	461
Aotus_nancymaae	453	557	521	477	525	496	548	497	584	654	585	639	652	616	577	559	720	588
Microcebus_murinus	965	0	1251	1095	0	1127	0	1206	0	0	0	0	1485	0	0	0	0	0
Lemur_catta	497	0	613	581	0	0	0	595	0	0	0	0	0	0	0	0	0	0
Tupaia_chinensis	628	796	759	690	748	639	816	732	811	0	823	0	900	886	805	0	929	763
Galeopterus_variegatus	489	583	571	509	550	566	588	541	631	687	624	0	706	640	634	610	738	604
Elephas_maximus	567	670	668	653	641	657	684	622	713	825	711	0	832	787	734	729	911	757
Elephas_maximus_indicus	565	665	667	651	638	657	681	620	709	820	707	0	830	783	733	724	910	752
Loxodonta_africana	465	601	572	503	547	555	630	549	576	0	611	0	0	0	680	585	746	608
Trichechus_manatus	671	799	810	675	795	720	858	774	823	968	853	945	968	938	803	0	1086	864
Trichechus_manatus_latirostris	671	796	808	674	792	718	855	773	820	965	852	944	966	936	800	0	1083	863
Echinops_telfairi	590	750	763	699	715	712	786	692	797	880	801	0	875	857	777	0	908	749
Chrysochloris_asiatica	351	0	0	378	0	0	0	0	0	0	462	0	0	0	0	0	0	0
Elephantulus_edwardii	359	429	432	366	408	393	430	404	448	0	0	0	537	0	0	453	562	452
Orycteropus_afer	271	316	0	0	308	270	348	291	330	0	0	0	0	357	381	0	0	333
Orycteropus_afer_afer	269	316	0	0	305	270	346	291	330	0	0	0	0	354	378	0	0	330
Dasypus_novemcinctus	1362	0	0	0	0	1533	0	1627	0	0	0	0	2035	0	0	0	0	0
Choloepus_didactylus	853	1025	1089	922	1034	992	1104	1050	1100	1298	1132	0	1282	1211	1047	1121	1405	1074
Sarcophilus_harrisii	2362	0	0	2627	0	2807	0	0	3220	0	0	0	0	0	0	0	0	0
Antechinus_flavipes	927	1145	1105	1014	1100	997	1257	1060	1202	1424	1258	0	1331	1313	1168	1181	1540	1248
Trichosurus_vulpecula	616	728	727	704	759	694	789	730	803	925	790	0	909	852	810	801	924	814
Phascolarctos_cinereus	736	920	894	849	843	862	967	891	945	1080	1010	0	1085	1075	944	975	1162	950
Vombatus_ursinus	512	686	707	596	649	599	683	623	701	741	733	0	797	774	0	675	786	669
Monodelphis_domestica	1723	2115	2066	1919	2018	1930	2171	2026	2210	2498	2146	0	2499	2452	2194	0	2780	2205
Ornithorhynchus_anatinus	936	1193	1127	1026	1084	1127	1201	1029	1134	1351	1265	1249	1342	1285	1196	1165	1522	1157
Tachyglossus_aculeatus	599	732	714	653	679	618	767	658	761	909	794	767	822	807	736	724	876	714
Somateria_mollissima	5041	0	6013	5428	5761	5506	6300	6020	6321	0	0	0	7416	0	0	0	0	6371
Anser_cygnoides	623	0	0	736	723	722	0	764	873	0	0	0	988	970	0	0	1110	0
Cygnus_atratus	141	177	181	160	165	143	187	166	196	201	191	0	209	0	163	0	216	180
Aythya_fuligula	187	203	194	186	204	191	211	195	208	266	211	230	265	251	191	190	260	214
Tetrao_urogallus	7737	0	9537	8547	9114	8951	0	9554	10259	0	0	0	11180	0	0	0	0	10307
Lagopus_muta	231	291	313	278	306	279	345	293	330	370	347	344	380	361	332	0	394	344
Lagopus_leucura	117	133	117	125	135	109	144	130	124	165	174	0	154	150	126	151	159	145
Tympanuchus_pallidicinctus	219	273	262	245	241	227	285	267	250	296	258	0	283	284	256	0	0	0
Gallus_gallus	8396	0	10034	9358	9695	9314	10380	10073	10697	0	0	0	12279	12217	0	0	0	11697
Phasianus_colchicus	454	539	509	491	534	484	575	519	581	627	575	622	619	637	550	589	743	532
Coturnix_japonica	727	947	950	798	866	875	959	900	1004	1115	967	0	1064	1077	980	1007	1145	971
Numida_meleagris	869	0	1072	948	984	966	1077	996	1093	0	0	0	1201	1244	0	0	1341	1074
Fringilla_coelebs	8827	0	0	9857	10393	10117	0	11043	11557	0	0	0	12988	0	0	0	0	11530
Haemorhous_mexicanus	328	407	409	339	399	376	408	370	450	496	423	0	458	470	430	0	520	440
Serinus_canaria	292	368	353	343	386	311	364	350	402	443	404	420	423	416	377	389	461	390
Lonchura_striata	321	360	392	323	363	347	398	368	407	453	415	452	471	426	413	394	485	389
Lonchura_striata_domestica	321	360	391	323	362	347	398	368	407	452	415	451	471	425	413	394	485	389
Vidua_macroura	107	0	0	133	149	124	0	140	0	0	171	164	146	171	0	0	189	151
Vidua_chalybeata	153	0	162	156	163	138	178	152	165	225	180	0	196	221	0	0	0	0
Passer_montanus	351	414	449	360	427	402	452	385	443	548	459	0	470	458	435	421	536	446
Pyrgilauda_ruficollis	172	208	210	164	198	169	187	181	213	245	0	0	246	217	185	0	262	208
Onychostruthus_taczanowskii	173	214	219	181	198	175	226	201	212	254	194	251	261	252	205	191	233	213
Molothrus_ater	202	257	252	236	241	216	283	259	255	302	268	254	307	290	265	274	324	268
Agelaius_phoeniceus	134	152	141	133	138	136	154	132	139	180	154	169	175	170	152	131	188	162
Erithacus_rubecula	9493	0	11537	10433	10857	10753	11989	11597	12355	0	0	0	13895	0	0	0	15463	12296
Catharus_ustulatus	463	0	543	493	537	537	612	528	593	0	601	0	710	0	0	0	716	572
Cinclus_cinclus	8948	0	10772	9905	10559	10321	0	11006	11409	0	0	0	13129	0	0	0	0	11761
Acrocephalus_scirpaceus	8476	0	0	9562	0	9749	0	10491	11199	0	0	0	0	0	0	0	14016	11073
Acrocephalus_scirpaceus_scirpaceus	8476	0	0	9562	0	9749	0	10490	11199	0	0	0	0	0	0	0	14015	11073
Hirundo_rustica	385	490	458	404	471	415	475	444	484	0	503	0	590	0	484	0	597	511
Corapipo_altera	248	0	0	0	0	0	0	0	305	0	0	0	0	0	0	0	0	0
Chiroxiphia_lanceolata	223	0	0	0	0	0	0	0	317	0	0	0	349	0	0	0	0	0
Pipra_filicauda	225	263	279	235	266	240	288	253	260	368	335	314	364	326	290	307	350	275
Lepidothrix_coronata	172	0	184	189	200	0	205	181	194	0	0	0	0	0	0	0	243	204
Cyanistes_caeruleus	352	420	427	396	426	385	423	410	428	534	448	0	457	465	466	454	582	438
Poecile_atricapillus	269	322	333	306	316	309	324	292	325	0	364	0	413	378	362	357	413	331
Corvus_brachyrhynchos	129	158	153	141	158	152	177	169	181	211	156	189	200	189	167	189	210	193
Corvus_kubaryi	136	142	152	131	124	132	153	148	133	175	145	0	184	0	161	0	0	0
Myiozetetes_cayanensis	407	519	497	443	482	424	505	462	534	598	550	0	611	580	548	525	660	530
Zonotrichia_albicollis	333	0	0	362	383	405	0	402	429	0	0	0	489	503	476	0	0	460
Melospiza_georgiana	136	162	155	146	178	139	182	140	151	204	189	164	192	186	156	139	204	185
Melozone_crissalis	125	150	148	127	151	133	165	151	178	193	171	192	191	176	143	138	201	171
Oenanthe_melanoleuca	371	455	458	425	433	407	463	405	486	527	459	470	522	499	416	467	539	425
Ficedula_albicollis	247	258	263	241	231	0	264	258	262	316	283	318	303	305	247	281	304	290
Camarhynchus_parvulus	133	169	160	153	148	134	172	143	153	188	180	182	175	186	167	190	205	161
Acanthisitta_chloris	172	0	0	174	190	0	0	192	0	0	0	0	214	197	0	0	0	0
Sturnus_vulgaris	264	0	0	303	335	0	0	325	354	0	0	0	0	0	0	0	414	348
Aquila_chrysaetos	8382	0	0	9218	0	9499	0	10096	0	0	0	0	0	0	0	0	0	0
Aquila_chrysaetos_chrysaetos	8382	0	0	9218	0	9499	0	10096	0	0	0	0	0	0	0	0	0	0
Accipiter_gentilis	8160	10078	9994	8935	9449	9249	10266	9895	10500	0	10661	0	11834	11503	0	0	13397	10495
Haliaeetus_albicilla	6979	0	8275	7559	8061	7780	0	8358	8877	0	0	0	0	0	0	0	0	9020
Harpia_harpyja	217	237	243	209	250	219	251	243	255	293	288	273	311	309	283	275	345	260
Nesoenas_mayeri	5097	0	0	5713	5937	5775	0	6112	6706	0	0	0	0	0	0	0	0	6687
Streptopelia_turtur	4829	5896	5763	5174	5587	5466	5960	5787	6146	0	0	0	6955	6742	0	0	7810	6042
Columba_livia	528	0	0	0	0	608	0	0	654	0	0	0	0	704	0	0	823	0
Caprimulgus_europaeus	11461	0	13732	12614	13111	13328	0	14141	14822	0	0	0	16565	0	0	0	0	14875
Calypte_anna	490	584	592	502	581	526	626	559	613	715	639	0	697	669	568	609	750	584
Apus_apus	428	532	573	519	520	492	545	556	565	683	618	608	681	592	562	603	672	595
Chaetura_pelagica	123	129	0	115	138	134	146	140	140	167	138	0	164	154	142	0	0	0
Falco_punctatus	9428	0	0	10418	0	10942	0	11648	12170	0	0	0	0	0	0	0	0	12356
Phalacrocorax_aristotelis	7301	0	8918	8045	8459	8301	0	8850	9388	0	0	0	10551	0	0	0	0	9435
Phalacrocorax_carbo	1002	0	0	1093	0	1137	0	1257	1284	0	0	0	0	0	0	0	0	1251
Chroicocephalus_ridibundus	8610	0	10444	9426	9881	9867	10688	10567	10932	0	0	0	12556	0	0	0	13854	11028
Rissa_tridactyla	284	335	330	303	359	288	364	336	340	416	366	374	415	431	369	377	454	376
Calidris_pugnax	433	539	538	464	487	463	555	474	536	645	548	614	696	619	592	549	669	515
Psittacula_echo	5966	0	7299	6396	6826	6876	7510	7331	7627	0	0	0	8871	0	0	0	0	7712
Strigops_habroptila	549	696	697	624	645	602	732	684	745	888	734	797	838	839	727	717	917	756
Neopsephotus_bourkii	331	417	446	376	398	389	421	405	469	504	481	0	494	481	444	417	527	424
Melopsittacus_undulatus	377	473	504	420	444	422	472	433	488	602	516	0	568	592	468	0	596	488
Egretta_garzetta	261	305	302	277	299	285	0	325	0	372	346	0	0	390	0	0	0	0
Grus_americana	495	649	614	558	624	596	639	623	681	742	720	746	796	707	629	678	781	663
Mesitornis_unicolor	141	154	163	140	156	128	167	136	157	210	174	0	183	180	177	0	220	168
Tyto_alba	525	616	588	539	582	524	0	594	636	740	0	0	725	0	0	0	0	615
Cuculus_canorus	822	974	968	904	942	958	1023	977	1003	1174	1071	0	1157	1132	1051	1073	1263	1041
Dryobates_pubescens	318	341	379	352	355	301	379	337	384	486	415	421	421	411	389	371	466	392
Indicator_indicator	192	240	240	219	226	219	232	210	241	259	270	270	276	264	241	235	317	246
Colius_striatus	496	604	617	523	583	566	647	562	617	751	658	688	722	746	691	652	804	589
Eurypyga_helias	102	142	140	136	134	126	137	122	152	162	139	146	156	176	140	127	184	139
Aptenodytes_forsteri	115	143	132	129	137	150	154	149	164	173	158	147	182	170	165	149	190	151
Merops_nubicus	145	182	167	0	0	0	0	179	174	0	0	0	0	0	0	0	0	171
Buceros_rhinoceros	134	0	168	147	161	0	178	166	173	0	190	0	194	198	200	0	213	192
Buceros_rhinoceros_silvestris	133	0	167	146	160	0	177	165	172	0	189	0	193	197	199	0	212	190
Apaloderma_vittatum	135	0	0	0	0	0	175	161	0	0	0	0	195	0	0	0	0	0
Opisthocomus_hoazin	129	171	171	162	164	142	155	157	169	189	171	169	175	181	181	178	204	173
Rhea_pennata	594	0	0	0	0	0	0	0	0	0	0	0	0	0	0	0	0	0
Nothoprocta_perdicaria	450	515	490	455	547	481	544	506	558	635	541	555	619	586	539	598	607	520
Tinamus_guttatus	198	239	258	223	240	226	258	220	234	302	282	0	273	288	236	266	330	262
Dromaius_novaehollandiae	597	700	727	658	642	675	741	709	753	849	760	788	818	806	759	747	898	765
Struthio_camelus	488	0	0	0	570	522	0	577	614	0	0	0	716	0	0	0	0	0
Struthio_camelus_australis	480	0	0	0	0	510	0	0	0	0	0	0	705	0	0	0	0	0
Crocodylus_porosus	427	0	0	459	510	465	0	450	512	0	0	0	0	0	0	0	0	0
Alligator_mississippiensis	866	1024	1046	950	1025	940	1087	1009	1028	1255	1076	0	1164	1154	1049	1077	1321	1082
Alligator_sinensis	397	501	522	426	479	447	515	476	533	606	552	615	615	610	539	559	629	521
Caretta_caretta	449	557	548	503	0	0	537	565	549	0	0	0	0	0	0	0	0	584
Dermochelys_coriacea	697	0	855	717	805	772	833	804	853	0	910	0	994	0	0	0	1136	879
Chrysemys_picta	456	536	515	490	479	482	584	507	559	636	601	0	649	615	535	571	715	569
Chrysemys_picta_bellii	320	378	372	358	343	338	427	352	398	442	442	414	464	451	379	410	515	393
Terrapene_carolina	156	242	0	205	218	0	214	214	0	0	0	0	0	0	0	0	0	240
Terrapene_carolina_triunguis	154	241	0	204	217	0	213	213	0	0	0	0	0	0	0	0	0	239
Malaclemys_terrapin	227	287	298	260	265	238	289	254	280	351	303	332	320	305	302	0	350	290
Malaclemys_terrapin_pileata	227	287	298	260	265	237	288	254	280	351	303	332	320	305	302	0	350	290
Trachemys_scripta	199	239	0	225	224	225	234	240	266	277	258	0	310	273	257	0	327	237
Trachemys_scripta_elegans	199	238	0	225	224	224	234	239	266	277	258	0	310	272	257	0	322	236
Gopherus_evgoodei	333	360	372	319	377	348	377	328	396	0	388	0	454	425	401	392	526	366
Chelonoidis_abingdonii	377	0	0	422	471	423	0	450	494	0	0	0	0	0	0	0	0	0
Mauremys_reevesii	341	0	428	370	425	400	447	398	453	0	448	0	528	495	455	0	581	462
Mauremys_mutica	316	376	373	362	403	357	389	401	396	473	403	446	459	444	424	386	494	379
Pelodiscus_sinensis	814	1023	1045	937	965	980	1056	971	1106	1202	1081	1158	1280	1195	1146	1125	1446	1061
Podarcis_lilfordi	7814	9607	9505	8364	8949	8872	10026	9345	10016	0	9970	0	11326	11182	10114	0	0	10162
Podarcis_raffonei	325	403	0	362	420	388	0	392	446	0	454	0	0	485	0	0	522	433
Zootoca_vivipara	10139	12644	12402	11167	11887	11586	12981	12162	13036	0	13449	0	15121	14733	0	0	16412	13188
Lacerta_agilis	348	487	431	393	408	371	484	434	455	0	458	0	496	512	0	0	547	469
Rhineura_floridana	1115	1381	1468	1277	1365	1283	1420	1388	1479	1626	1520	0	1684	1597	1429	1450	1812	1448
Vipera_ursinii	4897	6124	6072	5449	5703	5589	6116	6011	6377	0	0	0	7188	6957	0	0	8123	6497
Protobothrops_mucrosquamatus	263	324	327	273	287	265	331	304	335	398	323	331	343	339	335	293	385	318
Thamnophis_elegans	419	0	518	476	496	465	0	487	554	0	0	0	569	604	0	0	0	551
Thamnophis_sirtalis	250	343	301	304	333	0	0	0	339	0	0	0	0	0	0	0	0	337
Pantherophis_guttatus	918	1108	1110	1014	1079	1063	1152	1059	1127	1338	1193	0	1366	1258	1145	0	1431	1184
Pseudonaja_textilis	289	397	386	330	380	365	426	379	420	496	424	0	469	490	410	0	517	408
Notechis_scutatus	289	378	374	344	345	358	389	356	400	460	404	421	474	442	390	383	486	400
Python_bivittatus	782	1011	988	927	976	948	1029	994	1096	0	0	0	1237	1199	0	0	1381	1082
Pogona_vitticeps	993	1228	1165	1038	1120	1070	1169	1125	1202	0	1254	0	1452	1380	1254	0	1480	1191
Anolis_sagrei	849	1118	1090	958	1087	984	1127	1052	1117	1314	1216	1257	1352	1245	1122	1124	1426	1138
Anolis_sagrei_ordinatus	849	1114	1086	957	1086	984	1122	1050	1113	1310	1213	1256	1350	1242	1119	1124	1424	1137
Sceloporus_undulatus	1059	0	1279	1168	0	0	0	1205	0	0	0	0	0	0	0	0	0	1367
Varanus_komodoensis	923	1110	1124	977	1075	973	1080	1076	1173	1314	1205	0	1321	1221	1168	0	1440	1140
Hemicordylus_capensis	1379	1735	1718	1564	1639	1624	1793	1608	1804	2087	1882	0	2081	1991	1899	1773	2241	1769
Sphaerodactylus_townsendi	733	981	948	824	953	870	990	917	1043	0	1054	0	1142	1122	0	1044	1232	1035
Euleptes_europaea	329	390	420	363	364	332	393	382	396	0	431	0	482	437	387	0	0	413
Heteronotia_binoei	596	781	741	683	714	703	783	683	794	0	0	0	925	927	779	786	996	804
Gekko_japonicus	425	0	524	486	477	452	539	481	506	596	535	557	613	574	575	540	683	507
Eublepharis_macularius	777	982	912	886	939	905	1003	950	1000	1124	1063	0	1152	1150	997	1062	1250	992
Rhinatrema_bivittatum	8142	0	9745	9036	9647	9304	10386	9909	10613	0	0	0	11945	11582	0	0	0	10727
Geotrypetes_seraphini	6404	7768	7798	6933	7265	7201	8041	7787	8185	0	0	0	9357	0	0	0	10351	8290
Microcaecilia_unicolor	1498	1801	1763	1646	1701	1702	1843	1755	1868	2135	1946	0	2119	2059	1937	0	2347	1893
Bufo_bufo	338	0	405	381	368	369	0	407	445	0	0	0	477	474	417	0	574	411
Bufo_gargarizans	401	0	519	480	475	459	0	489	532	0	0	0	603	0	0	0	0	539
Hyla_sarda	965	1199	1216	1038	1114	1025	1207	1243	1288	0	0	0	1453	1346	0	0	1548	1261
Rana_temporaria	803	1001	1001	865	1024	911	1056	942	1067	1135	1053	0	1185	1124	1032	1120	1321	1033
Nanorana_parkeri	463	580	533	522	561	512	614	569	600	0	0	0	651	0	0	0	731	604
Xenopus_tropicalis	1451	0	1822	1606	0	0	0	1844	1914	0	0	0	2162	0	0	0	0	1904
[truncated: 101 more rows]

## Sheet: S8.Streptophyta
Supplementary Table S8. The fraction of the streptophyta genome covered by mapped reads per sample pool.
[truncated: 265 more rows]

[truncated: 3 more sheets: S9. mtDNA-data, S10. Other Eukaryota, S11.Sampling information]
